# Supplementary material for: Integrated Multi-Omics Analysis Reveals Dysregulated Lipid Metabolism as a Novel Mechanism in Androgenetic Alopecia
Source: Biomedicines. 2026 Jan 12;14(1):160. doi: 10.3390/biomedicines14010160 (PMC12838848; doi:10.3390/biomedicines14010160)
Supplement: Supplementary file 1 [file biomedicines-14-00160-s001.zip]

Archive with 2 entries (2 files):
- Supplementary Method S1.pdf
- Supplementary Table S1-S12.xlsx
