# Supplementary material for: Integrated Multi-Omics Analysis Reveals Dysregulated Lipid Metabolism as a Novel Mechanism in Androgenetic Alopecia
Source: Biomedicines. 2026 Jan 12;14(1):160. doi: 10.3390/biomedicines14010160 (PMC12838848; doi:10.3390/biomedicines14010160)
Supplement: Supplementary file 1 [file biomedicines-14-00160-s001.zip › Supplementary Table S1-S12.xlsx]

## Sheet: Table S1(DEPs）
	pvalue	FDR	FC	log2FC	p.adj.log	type
RPL4	3.97553e-06	7.96185e-06	1.06049	0.084733	5.09899	ns
UNC45A	0.0294987	0.0386041	1.01628	0.0232937	1.41337	ns
SEPTIN11	0.00412176	0.006227	0.836672	-0.257266	2.20572	ns
PLA2G2A	6.46419e-13	1.7199e-12	0.91368	-0.130239	11.7645	ns
SLC4A1	0.0669747	0.0823359	0.900372	-0.151407	1.08441	ns
VCL	0.00164949	0.00263608	1.14928	0.200725	2.57904	ns
COPG2	0.138959	0.160606	1.1064	0.145875	0.794238	ns
TPM3	0.0215004	0.0289068	1.33006	0.411491	1.539	up
GCN1	0.318748	0.347511	1.13766	0.186073	0.459031	ns
YBX1	1.16886e-16	3.41846e-16	0.824426	-0.278538	15.4662	down
BASP1	0.331403	0.360154	1.48787	0.573249	0.443512	ns
PRKRA	0.0282497	0.0371455	0.862162	-0.213968	1.43009	ns
EEF2K	3.26825e-64	1.61658e-63	0.912895	-0.131479	62.7914	ns
LAMA3	9.24329e-08	2.02446e-07	1.10363	0.142263	6.69369	ns
PTMA	0.0505295	0.0634597	1.72655	0.78789	1.1975	ns
PTMS	0.0234939	0.0313772	1.172	0.228978	1.50339	ns
MARCKS	0.000983247	0.00161573	1.01452	0.0207927	2.79163	ns
AFDN	0.00057885	0.000978094	1.1644	0.219588	3.00962	ns
SPTBN2	0.753781	0.77319	0.98961	-0.0150677	0.111714	ns
KIF5B	0.000290584	0.000506289	1.07769	0.107941	3.2956	ns
COPB2	0.295899	0.324924	0.964721	-0.0518168	0.488219	ns
MARS1	0.0205737	0.0278132	0.948509	-0.0762659	1.55575	ns
COL5A3	1.52518e-171	3.6456e-170	1.5002	0.585155	169.438	up
KRT2	0.0559049	0.0695391	0.74255	-0.42944	1.15777	ns
ALDH3A1	0.994102	0.994327	0.824366	-0.278643	0.00247087	ns
ALB	0.124452	0.145129	1.39037	0.475467	0.838247	ns
KTN1	8.63532e-09	1.98779e-08	1.17641	0.234391	7.70163	ns
TACSTD2	0.000572892	0.000969139	0.974317	-0.0375376	3.01361	ns
COL15A1	0.00516249	0.00769155	1.03394	0.0481476	2.11399	ns
FUS	7.42444e-05	0.000135889	0.979253	-0.0302464	3.86681	ns
ITIH1	0.370293	0.399472	1.03107	0.0441407	0.398514	ns
WDR3	2.14682e-51	9.53137e-51	1.05418	0.0761248	50.0208	ns
PCP4L1	1.75524e-27	6.16984e-27	0.898854	-0.153841	26.2097	ns
SYNM	0.45756	0.485793	1.00313	0.00450463	0.313549	ns
SMARCC1	3.45627e-23	1.14142e-22	0.964324	-0.0524098	21.9426	ns
PLEC	0.00972453	0.0138626	0.925765	-0.111282	1.85815	ns
FDXR	0.00329116	0.00505506	1.11111	0.151996	2.29627	ns
ARSA	9.75837e-21	3.09108e-20	1.0561	0.078748	19.5099	ns
PSMD11	0.0912167	0.108899	0.885456	-0.175508	0.962978	ns
PGM2	0.721121	0.741926	0.945765	-0.0804461	0.12964	ns
ACAA2	0.321788	0.350393	1.17209	0.229085	0.455444	ns
HYOU1	0.0198479	0.0269143	1.19312	0.25474	1.57002	ns
NDUFS3	0.251061	0.279434	1.01134	0.016263	0.553721	ns
HADHB	0.609883	0.634715	0.922114	-0.116983	0.197421	ns
ACIN1	9.5575e-94	6.19696e-93	1.15593	0.209056	92.2078	ns
CORO1A	0.114188	0.134155	0.805098	-0.312763	0.872395	ns
ANK3	0.00653955	0.00961046	1.11187	0.152984	2.01726	ns
COL6A3	0.00396259	0.00600088	0.898271	-0.154778	2.22178	ns
NUP155	5.50258e-11	1.37783e-10	0.932462	-0.100884	9.86081	ns
IGLC7	0.00409242	0.0061869	0.905217	-0.143664	2.20853	ns
PYM1	0.000757573	0.00126224	1.27989	0.356021	2.89886	up
BAG5	1.52327e-72	8.17466e-72	1.03577	0.0506969	71.0875	ns
DDX19A	6.64445e-51	2.92939e-50	1.01443	0.0206658	49.5332	ns
ACOT7	2.2124e-16	6.42365e-16	0.995704	-0.00621116	15.1922	ns
ANXA4	0.0187328	0.0254882	0.955333	-0.065925	1.59366	ns
TJP2	4.42031e-28	1.56749e-27	0.926149	-0.110684	26.8048	ns
EEA1	0.429563	0.458863	0.80163	-0.318992	0.338317	ns
ATP1A1	0.772878	0.79131	1.28172	0.358077	0.101653	ns
GSR	2.12339e-24	7.11337e-24	0.909033	-0.137596	23.1479	ns
UMPS	0.000253417	0.00044363	1.09958	0.136954	3.35298	ns
NDUFV1	0.12615	0.14707	1.02751	0.0391545	0.832476	ns
ANXA1	0.000123684	0.000221879	0.934677	-0.097461	3.65388	ns
PRKDC	0.00185275	0.0029439	1.20296	0.266588	2.53108	up
UQCRC2	0.0508853	0.0638702	1.07212	0.100473	1.1947	ns
SDHA	0.615669	0.640134	0.867376	-0.20527	0.193729	ns
HMGCR	5.62839e-05	0.000104137	1.14158	0.191032	3.98239	ns
DSP	0.0253413	0.0336009	0.882253	-0.180735	1.47365	ns
AP2A1	0.00584906	0.00864746	0.935899	-0.0955751	2.06311	ns
STX16	9.6464e-114	7.13318e-113	1.44483	0.530899	112.147	up
THBS2	0.00270287	0.00420405	0.903732	-0.146033	2.37633	ns
EIF3A	3.54843e-07	7.52935e-07	1.16162	0.21614	6.12324	ns
ATP6V0D1	4.98769e-07	1.04927e-06	1.05692	0.0798706	5.97911	ns
FYCO1	1.17465e-20	3.7182e-20	0.951472	-0.0717676	19.4297	ns
NUTF2	3.97135e-07	8.3905e-07	1.01159	0.0166237	6.07621	ns
GOLGA2	5.11713e-16	1.47126e-15	1.14139	0.190787	14.8323	ns
PSMA1	0.049546	0.0623307	0.949627	-0.0745671	1.2053	ns
GUSB	1.08361e-10	2.67845e-10	1.14666	0.197435	9.57212	ns
SART3	0.00226504	0.00355429	0.936655	-0.0944096	2.44925	ns
RPS21	0.087014	0.104417	0.826902	-0.274211	0.98123	ns
RPS3A	0.0672127	0.0825825	1.01044	0.0149833	1.08311	ns
AHNAK	5.36547e-05	9.94388e-05	0.957085	-0.0632812	4.00244	ns
RPS18	0.0746141	0.0909436	1.19434	0.256217	1.04123	ns
SERPINB1	0.034005	0.0439935	1.53423	0.617516	1.35661	up
EHD2	0.00727845	0.0106187	0.949969	-0.0740471	1.97393	ns
SLC25A13	0.455815	0.48429	1.01366	0.0195691	0.314895	ns
TF	0.0123359	0.0173007	0.729712	-0.454601	1.76194	down
PBDC1	1.29865e-49	5.64664e-49	1.11903	0.16225	48.2482	ns
DEK	0.134384	0.155929	0.895841	-0.158686	0.807073	ns
MRE11	9.14663e-14	2.50287e-13	0.725216	-0.463517	12.6016	down
HSP90AB1	0.0407616	0.0520496	0.818564	-0.288833	1.28358	down
PRX	4.03934e-23	1.331e-22	1.00267	0.00385092	21.8758	ns
AKAP12	0.0219061	0.0294077	1.00679	0.00976027	1.53154	ns
KRT8	0.116673	0.136814	0.950269	-0.0735917	0.863869	ns
KRT6C	0.0457085	0.057832	0.884651	-0.176819	1.23783	ns
RRP1	2.96515e-56	1.37441e-55	1.03339	0.0473814	54.8619	ns
FLNA	0.0384031	0.0491943	0.860116	-0.217397	1.30809	ns
HSPA1A	0.0212864	0.0286638	0.915014	-0.128134	1.54267	ns
SPTA1	0.0168356	0.0230843	1.13445	0.181999	1.63668	ns
DARS1	0.00477842	0.00715307	0.955344	-0.0659073	2.14551	ns
IGHV3-9	0.470932	0.498674	0.630554	-0.665308	0.302184	ns
UBXN1	4.53532e-44	1.88843e-43	0.93734	-0.0933562	42.7239	ns
ACAA1	0.00116799	0.00190023	1.24016	0.310523	2.72119	up
GRB2	1.50147e-18	4.54448e-18	0.986614	-0.0194428	17.3425	ns
BMS1	9.66316e-22	3.11447e-21	0.915508	-0.127356	20.5066	ns
CSNK1A1	0.306128	0.335156	0.931885	-0.101776	0.474753	ns
RRBP1	0.749836	0.769322	1.2834	0.359976	0.113892	ns
AP3D1	6.89174e-19	2.10319e-18	1.05987	0.0838936	17.6771	ns
PDLIM5	0.0245498	0.032669	0.977118	-0.0333956	1.48586	ns
KRT5	0.0687663	0.0843274	0.805221	-0.312543	1.07403	ns
VPS25	1.36916e-23	4.54879e-23	0.997564	-0.00351835	22.3421	ns
FLNB	0.0354722	0.0457579	0.845314	-0.24244	1.33953	ns
LRPPRC	0.147809	0.169813	1.14045	0.189607	0.770029	ns
BCAP31	0.0173319	0.0237135	1.17754	0.235775	1.62501	ns
HMOX2	0.000163307	0.00029025	1.12314	0.167543	3.53723	ns
TPM1	0.00597764	0.00882574	1.6708	0.740543	2.05425	up
RRS1	5.04827e-09	1.17307e-08	0.9682	-0.046623	7.93068	ns
OGDH	0.386734	0.415861	1.04926	0.0693736	0.381052	ns
PLS3	0.0457598	0.0578804	0.922957	-0.115664	1.23747	ns
LAMA4	0.00426047	0.00641901	1.07247	0.100934	2.19253	ns
KRT10	0.0134806	0.0187989	0.949191	-0.0752295	1.72587	ns
HLA-DRB4	4.38743e-70	2.2825e-69	0.776073	-0.365737	68.6416	down
EPB41L2	0.0618657	0.0765445	0.92779	-0.108129	1.11609	ns
ALDOC	0.138585	0.160215	0.890622	-0.167114	0.795297	ns
UBA1	0.00147654	0.00237686	1.10632	0.145771	2.624	ns
HIBCH	0.802626	0.819301	1.16682	0.222578	0.0865565	ns
PPP1R13L	2.49166e-08	5.63875e-08	0.920215	-0.119958	7.24882	ns
CBR3	0.264359	0.292908	0.995919	-0.00589916	0.533268	ns
FADS2	0.0760834	0.0924542	1.07968	0.110606	1.03407	ns
PLBD2	1.64434e-14	4.5789e-14	0.985368	-0.0212651	13.3392	ns
HNRNPM	0.14144	0.163132	0.86238	-0.213604	0.78746	ns
APOM	0.000169982	0.000301267	0.787829	-0.344046	3.52105	down
XRCC5	1.54488e-11	3.94198e-11	0.933555	-0.0991931	10.4043	ns
NSFL1C	0.0389415	0.0498694	0.896574	-0.157506	1.30217	ns
C1QBP	0.419668	0.448796	1.3891	0.474152	0.347951	ns
CAT	0.00800104	0.0116116	1.03476	0.0492955	1.93511	ns
H1-3	0.0209869	0.0283285	1.16738	0.223268	1.54778	ns
ATP5F1B	0.0270538	0.0356791	1.09762	0.134375	1.44759	ns
SRRT	1.85804e-07	3.99623e-07	0.870391	-0.200264	6.39835	ns
HEXA	0.000769949	0.00128045	0.944737	-0.0820155	2.89264	ns
NUMA1	0.39474	0.423572	0.888808	-0.170056	0.373073	ns
AZGP1	0.00676644	0.0099274	1.20085	0.264057	2.00316	up
ALDH6A1	0.0339806	0.0439749	1.0568	0.0797063	1.3568	ns
ACTB	0.00389929	0.00591313	0.820791	-0.284913	2.22818	down
FBP1	0.142129	0.163799	1.26387	0.337847	0.78569	ns
LMNB1	0.0547635	0.0682345	0.895291	-0.159572	1.166	ns
SYNGR2	0.15047	0.172619	1.06094	0.0853418	0.762911	ns
APOB	0.00227334	0.0035642	0.888549	-0.170477	2.44804	ns
GTF2I	0.000142004	0.000253509	1.08374	0.116012	3.59601	ns
MCM2	0.597654	0.623308	0.725533	-0.462888	0.205297	ns
CALML5	0.0518961	0.0649546	1.06423	0.0898126	1.18739	ns
TOM1	0.00456844	0.00685731	1.48592	0.571352	2.16385	up
ATP5PD	0.00156388	0.00250289	1.12363	0.168172	2.60156	ns
FASN	0.0256412	0.0339782	1.08052	0.111722	1.4688	ns
EFEMP2	1.70891e-162	2.72809e-161	0.965149	-0.051176	160.564	ns
COG7	2.08114e-168	4.24093e-167	1.01839	0.026285	166.373	ns
FLG	0.00943646	0.0134737	0.706644	-0.500944	1.87051	down
SYNCRIP	0.0521282	0.0651898	0.786474	-0.346529	1.18582	ns
TNXB	0.190128	0.215516	0.901474	-0.149642	0.666521	ns
LMNA	0.0394761	0.0505103	0.943445	-0.0839891	1.29662	ns
CLIC1	0.00428303	0.00644641	0.858775	-0.219648	2.19068	ns
ARPC5	0.0405483	0.0517922	0.883147	-0.179275	1.28574	ns
DHX15	0.528648	0.556061	1.01636	0.0234176	0.254878	ns
ACTN1	0.0348415	0.0449968	0.892867	-0.163483	1.34682	ns
DECR1	2.86251e-05	5.41868e-05	0.926117	-0.110734	4.26611	ns
GNB1	0.276752	0.305339	1.24048	0.310894	0.515218	ns
COL1A2	0.322367	0.350937	3.25831	1.70413	0.454771	ns
ARHGEF12	0.000103884	0.0001875	0.926252	-0.110524	3.727	ns
LAMB2	9.59339e-10	2.28567e-09	1.08216	0.113917	8.64099	ns
RPS23	0.00111411	0.00181794	0.803966	-0.314793	2.74042	down
RPL18A	0.61131	0.63605	0.957303	-0.0629523	0.196509	ns
PGK1	0.0307219	0.0400508	0.927831	-0.108066	1.39739	ns
TLN1	0.709135	0.730444	0.898192	-0.154904	0.136413	ns
NAPA	0.0100937	0.0143473	1.12604	0.171253	1.84323	ns
VCP	0.048653	0.0613294	0.846211	-0.240911	1.21233	ns
THRSP	0.0746869	0.0910072	1.9058	0.930395	1.04092	ns
DCTN1	0.0146194	0.0202528	1.04954	0.0697627	1.69351	ns
GSS	0.0804065	0.0971735	0.975886	-0.0352153	1.01245	ns
S100A14	0.00132171	0.00213697	1.06488	0.0906869	2.6702	ns
PGAM5	5.73689e-102	3.93921e-101	1.06196	0.0867349	100.405	ns
GYS1	0.0124048	0.0173864	1.11435	0.156196	1.75979	ns
PPL	0.0079922	0.0116026	0.991934	-0.0116846	1.93544	ns
CCDC22	0.000132182	0.00023674	0.972563	-0.0401363	3.62573	ns
A2M	1.81251e-14	5.04401e-14	0.913905	-0.129884	13.2972	ns
CD9	0.0424437	0.0540259	1.07045	0.0982119	1.2674	ns
CARM1	0.00197576	0.00312923	0.983013	-0.0247183	2.50456	ns
TMED2	4.12543e-05	7.70708e-05	0.835121	-0.259942	4.11311	ns
TTC1	1.69225e-18	5.11492e-18	1.23405	0.303397	17.2912	up
CPSF6	4.05301e-20	1.26571e-19	1.05587	0.0784269	18.8977	ns
EVPL	0.919715	0.927052	0.86121	-0.215564	0.0328957	ns
SPTB	0.0369767	0.0475047	0.55658	-0.84534	1.32326	down
PCBP2	0.0270694	0.035689	0.813475	-0.297831	1.44747	down
GAA	0.0145703	0.0202025	0.889207	-0.169408	1.69459	ns
UGGT1	3.41785e-18	1.02745e-17	1.06881	0.0960021	16.9882	ns
FHL1	0.00245247	0.00383073	0.692151	-0.530841	2.41672	down
PAFAH1B3	0.597879	0.623396	1.25546	0.328212	0.205236	ns
SOD2	2.12845e-08	4.82667e-08	1.29949	0.377946	7.31635	up
KHDRBS1	0.195726	0.221356	0.864456	-0.210135	0.654909	ns
REEP5	0.00672295	0.00986687	0.923459	-0.11488	2.00582	ns
YWHAB	0.00096271	0.00158257	0.974524	-0.0372306	2.80064	ns
KRT71	0.00262136	0.004083	0.787586	-0.344491	2.38902	down
APOE	0.000614699	0.00103708	0.977088	-0.0334398	2.98419	ns
SAFB	0.000123854	0.000222094	1.03716	0.0526368	3.65346	ns
KRT7	0.0740169	0.0902655	1.40925	0.494931	1.04448	ns
SRPRA	0.233112	0.260638	0.715546	-0.482884	0.583962	ns
CCT8	0.216415	0.243199	1.00977	0.0140197	0.614038	ns
COL12A1	0.0185399	0.025249	1.12987	0.17616	1.59776	ns
ALDOA	0.0310304	0.0404173	0.991336	-0.0125537	1.39343	ns
RPLP1	0.13585	0.157382	0.88019	-0.184113	0.803045	ns
LONP1	0.0150463	0.0208133	1.07699	0.107001	1.68166	ns
RO60	0.196601	0.222288	0.828183	-0.271979	0.653083	ns
TLN2	0.0012469	0.00202118	1.11331	0.154856	2.69439	ns
STIP1	0.120411	0.140936	1.06912	0.0964205	0.850979	ns
PSMD3	0.0782777	0.0948339	0.908323	-0.138723	1.02304	ns
APOL1	0.000648773	0.00108958	1.01708	0.024437	2.96274	ns
PABPC1	0.00276117	0.00428718	1.13571	0.183599	2.36783	ns
S100A4	0.00375954	0.00571294	1.18584	0.245913	2.24314	ns
SORD	0.647901	0.671122	1.04817	0.0678667	0.173199	ns
CPT2	0.882914	0.893829	1.22882	0.297279	0.0487454	ns
MYH11	0.0356035	0.0459005	1.12242	0.166608	1.33818	ns
KRT28	0.528904	0.556198	0.958194	-0.0616108	0.25477	ns
CLTC	0.0274279	0.0361509	0.925499	-0.111697	1.44188	ns
PRPF6	2.6652e-08	6.01608e-08	0.966749	-0.0487867	7.22069	ns
C4B; C4B_2	0.00809757	0.0117293	0.881958	-0.181217	1.93073	ns
SKIC3	9.10917e-07	1.88757e-06	0.958964	-0.0604514	5.7241	ns
TPP2	0.00910927	0.0130402	0.923262	-0.115188	1.88472	ns
ACADVL	0.000133274	0.000238448	1.14908	0.200485	3.62261	ns
RUVBL1	0.560958	0.586698	1.00406	0.00584068	0.231586	ns
HSPG2	0.659637	0.682798	1.06807	0.0950116	0.165707	ns
ATIC	0.00346254	0.00529439	0.875092	-0.192494	2.27618	ns
ANKRD35	2.14299e-07	4.59792e-07	0.878517	-0.186857	6.33744	ns
PSMD5	0.0154391	0.021335	0.910947	-0.134561	1.67091	ns
SUCLA2	0.000537999	0.000913256	0.763718	-0.388888	3.03941	down
SNUPN	3.96658e-70	2.06842e-69	1.09455	0.130332	68.6844	ns
ANXA6	0.00526035	0.00783471	0.96923	-0.0450893	2.10598	ns
TRIM25	0.052895	0.0660925	1.07021	0.0978999	1.17985	ns
CAPNS2	0.0171556	0.0234868	0.985413	-0.0212003	1.62918	ns
HAGH	1.85679e-07	3.99549e-07	1.03789	0.0536531	6.39843	ns
RSL1D1	1.14684e-07	2.49574e-07	1.15296	0.205342	6.6028	ns
HSDL2	0.00153272	0.00245925	0.96925	-0.0450596	2.6092	ns
PGAM1	0.0599938	0.0743741	0.946626	-0.0791343	1.12858	ns
SRRM2	7.42652e-23	2.43621e-22	0.930312	-0.104214	21.6133	ns
AKR7A2	0.349968	0.378859	1.02078	0.0296779	0.421522	ns
WAPL	0.00152238	0.00244354	1.25642	0.329323	2.61198	up
KLK10	0.0157376	0.021727	1.00669	0.00962075	1.663	ns
GATAD2A	1.6359e-54	7.49631e-54	0.940942	-0.0878217	53.1252	ns
IQGAP1	0.101529	0.120236	0.972748	-0.0398626	0.919964	ns
CD44	0.101633	0.120317	1.08222	0.113994	0.919673	ns
UBQLN1	0.0678946	0.0833509	1.26452	0.33859	1.07909	ns
PPIA	0.022335	0.0299118	0.902662	-0.147742	1.52416	ns
FGA	0.332181	0.36091	1.07581	0.105428	0.442601	ns
APOA4	0.00134506	0.00217233	1.08104	0.112424	2.66307	ns
MPST	0.00182103	0.00289454	1.02333	0.0332691	2.53842	ns
DDB1	2.63918e-16	7.64773e-16	1.08042	0.111588	15.1165	ns
DSC3	2.09853e-14	5.83261e-14	0.764551	-0.387315	13.2341	down
CP	1.25684e-16	3.67091e-16	0.83671	-0.2572	15.4352	ns
CAV1	0.00588321	0.00869504	1.18704	0.247374	2.06073	ns
H2BC11	0.0372799	0.0478525	0.836287	-0.257931	1.3201	ns
PFKL	0.00547052	0.0081313	0.912745	-0.131717	2.08984	ns
HSPBP1	2.85542e-08	6.42579e-08	1.09254	0.127687	7.19207	ns
CHMP3	1.01324e-10	2.50739e-10	0.993549	-0.00933738	9.60078	ns
PSME2	0.00414158	0.00625481	1.03489	0.0494714	2.20379	ns
GNA11	0.777803	0.795616	1.23553	0.305125	0.0992966	ns
SFXN1	0.00211925	0.00334332	1.09552	0.131614	2.47582	ns
CHMP2A	0.000247834	0.000434028	0.792276	-0.335925	3.36248	down
LAP3	0.0766638	0.0930316	0.665428	-0.587646	1.03137	ns
NDUFA2	0.0163117	0.0224565	1.78112	0.832787	1.64866	up
SERPINC1	0.00317542	0.00488918	0.86453	-0.210012	2.31076	ns
ROCK1	0.00251112	0.00391681	0.930452	-0.103996	2.40707	ns
MRPL38	5.77172e-11	1.44277e-10	1.30984	0.38939	9.8408	up
MOGS	0.0167161	0.0229561	1.03086	0.043844	1.6391	ns
TMEM119	0.00405478	0.00613419	1.2228	0.290193	2.21224	up
ACAT2	0.0435464	0.0553657	1.16398	0.219068	1.25676	ns
PKM	0.0214877	0.0288986	0.781498	-0.355687	1.53912	down
PSME1	0.141416	0.163132	0.861811	-0.214557	0.78746	ns
PMVK	0.596502	0.622254	1.02927	0.0416203	0.206033	ns
PARK7	0.0193626	0.0262965	0.866687	-0.206418	1.5801	ns
ZNF185	0.0525604	0.0657117	1.13953	0.188441	1.18236	ns
CNOT1	0.000149333	0.000265948	1.33829	0.420388	3.5752	up
EFTUD2	0.0363058	0.0466835	0.866095	-0.207403	1.33084	ns
STOML2	3.68876e-06	7.41441e-06	1.06596	0.0921505	5.12992	ns
PSMD2	0.44566	0.474412	0.887421	-0.172309	0.323844	ns
RPL29	2.35217e-10	5.71501e-10	1.34431	0.426862	9.24298	up
MACF1	0.00130453	0.00210996	0.864011	-0.210878	2.67572	ns
TFE3	2.70537e-76	1.50102e-75	0.868789	-0.202923	74.8236	ns
CTSG	0.000666295	0.00111731	1.19236	0.253822	2.95183	ns
CZIB	0.150486	0.172619	0.923981	-0.114065	0.762911	ns
PHB2	0.0513348	0.0643066	1.06943	0.0968458	1.19174	ns
FN1	0.199199	0.224938	1.09618	0.132485	0.647937	ns
SPTAN1	0.0203969	0.0275994	0.928284	-0.107362	1.5591	ns
EARS2	7.37055e-07	1.53594e-06	1.10469	0.143635	5.81363	ns
GBP2	4.41256e-08	9.85472e-08	0.99166	-0.012083	7.00636	ns
MYH14	0.327824	0.356439	0.95487	-0.0666239	0.448015	ns
TFAM	0.0314012	0.04084	1.12552	0.170598	1.38891	ns
CTDP1	1.92968e-174	5.61384e-173	0.925634	-0.111486	172.251	ns
MSN	0.00217548	0.00342104	0.82147	-0.283719	2.46584	down
MVP	0.000279262	0.000487138	0.998195	-0.00260663	3.31235	ns
CAST	0.00120951	0.00196346	1.18918	0.249965	2.70698	ns
CAP1	0.051311	0.0642951	0.819015	-0.288038	1.19182	ns
OPLAH	6.20292e-08	1.37284e-07	1.00161	0.00232439	6.86238	ns
TOP2B	0.1063	0.125415	1.04595	0.0648136	0.901649	ns
RIC8A	1.4855e-21	4.77391e-21	1.07448	0.103633	20.3211	ns
KRT85	0.0812929	0.0981642	0.925618	-0.111512	1.00805	ns
DES	0.0410801	0.0524109	1.22436	0.292025	1.28058	up
TXLNA	3.60524e-28	1.28051e-27	1.2721	0.347214	26.8926	up
PDAP1	0.000335837	0.00058238	1.08737	0.120837	3.23479	ns
KRT36	2.31471e-178	9.3905e-177	0.910233	-0.135692	176.027	ns
PLIN4	0.622289	0.646409	1.34899	0.431878	0.189493	ns
C2CD2	2.18053e-185	3.85692e-183	1.17691	0.235006	182.414	ns
PDLIM7	0.251668	0.279969	0.939545	-0.0899653	0.55289	ns
ACAP2	2.91138e-25	9.88797e-25	0.989793	-0.0148008	24.0049	ns
FBN1	0.0628238	0.077578	0.880546	-0.18353	1.11026	ns
TRABD	2.86072e-135	2.65201e-134	1.05006	0.0704731	133.576	ns
ZC3H18	7.33227e-33	2.7369e-32	0.938367	-0.0917757	31.5627	ns
NOP14	1.3166e-175	4.18848e-174	0.934333	-0.0979911	173.378	ns
SUN2	5.57571e-75	3.05903e-74	0.989996	-0.014506	73.5144	ns
GPHN	2.57898e-06	5.24574e-06	0.855237	-0.225604	5.28019	ns
DYNC1H1	0.0491989	0.0619293	1.11072	0.151496	1.2081	ns
ACOT1	0.0215795	0.0290045	0.876792	-0.189693	1.53754	ns
UBA2	0.120841	0.141291	0.719782	-0.474369	0.849887	ns
PML	0.0437618	0.0555917	0.909348	-0.137096	1.25499	ns
MAP4	2.63477e-05	5.00255e-05	1.31502	0.395085	4.30081	up
CARHSP1	4.11347e-29	1.47524e-28	0.857141	-0.222395	27.8311	ns
SH3GL1	0.300513	0.329335	1.2973	0.37551	0.482362	ns
LRRC15	3.32878e-13	8.95369e-13	0.66214	-0.594792	12.048	down
IL16	3.98976e-71	2.10282e-70	1.1565	0.209759	69.6772	ns
TKFC	0.00332741	0.00510718	0.962368	-0.0553394	2.29182	ns
DCN	0.0763175	0.0926877	0.929499	-0.105475	1.03298	ns
PSMA6	0.374832	0.403974	0.838445	-0.254212	0.393646	ns
NOL6	6.48725e-170	1.39935e-168	0.936991	-0.0938923	167.854	ns
PSMA4	0.0270529	0.0356791	0.91568	-0.127084	1.44759	ns
ARHGEF2	5.94968e-05	0.000109898	1.33823	0.420326	3.95901	up
BCLAF1	3.48625e-07	7.41164e-07	0.956076	-0.0648033	6.13009	ns
CAB39	4.80659e-07	1.01213e-06	1.11115	0.152055	5.99476	ns
APOA1	0.00773601	0.0112454	0.992681	-0.0105982	1.94902	ns
HNRNPH2	2.53286e-150	2.98828e-149	1.02479	0.0353293	148.525	ns
EIF2A	0.00168699	0.00269212	0.995679	-0.00624705	2.56991	ns
JUP	0.0900356	0.10775	0.780141	-0.358193	0.967581	ns
NPEPPS	0.266553	0.295191	0.998818	-0.00170697	0.529897	ns
KRT17	0.141189	0.162927	0.598043	-0.74168	0.788006	ns
USP5	0.451059	0.479698	0.977075	-0.0334592	0.319032	ns
LYZ	0.00478368	0.00715853	0.586243	-0.770429	2.14518	down
OSBPL8	1.73595e-07	3.7464e-07	1.01257	0.018022	6.42639	ns
SH3GLB2	1.39232e-40	5.64331e-40	0.964875	-0.0515862	39.2485	ns
PLG	0.28502	0.313588	0.884681	-0.176771	0.503641	ns
PRPF19	0.664517	0.687528	0.876608	-0.189996	0.16271	ns
A1BG	0.00553696	0.0082273	0.885896	-0.17479	2.08474	ns
LAMA5	2.88144e-11	7.28931e-11	1.16411	0.21923	10.1373	ns
SEC23IP	0.000111929	0.000201445	0.950125	-0.0738114	3.69584	ns
TOP1	0.00889005	0.0127441	1.03453	0.0489747	1.89469	ns
TPR	0.00828582	0.0119777	0.984579	-0.0224215	1.92163	ns
PSMC6	9.60704e-08	2.10204e-07	0.984633	-0.0223415	6.67736	ns
PKP2	8.81623e-06	1.72197e-05	1.11875	0.161892	4.76397	ns
STAT5A	6.03158e-08	1.33827e-07	0.851761	-0.231479	6.87346	ns
TNC	0.0207126	0.0279923	1.11965	0.163053	1.55296	ns
RPL10A	0.0900173	0.10775	0.858244	-0.220539	0.967581	ns
NIT2	7.62465e-06	1.49983e-05	1.06034	0.0845295	4.82396	ns
FKBP5	1.46461e-30	5.32169e-30	0.553101	-0.854385	29.274	down
ENO1	0.0298077	0.0389739	0.892823	-0.163554	1.40923	ns
PSMA3	0.0454416	0.0575108	1.03324	0.0471688	1.24025	ns
COL18A1	0.050487	0.0634243	1.15503	0.207925	1.19774	ns
BPGM	0.121546	0.141964	0.971663	-0.0414718	0.847821	ns
NUBP2	1.88112e-51	8.36854e-51	0.92842	-0.107151	50.0774	ns
EPS8L1	0.000880273	0.00145408	0.918758	-0.122242	2.83741	ns
NSDHL	0.142235	0.163835	0.950415	-0.07337	0.785594	ns
VARS1	0.000433357	0.000741904	1.04393	0.0620189	3.12965	ns
C3	0.0105209	0.014897	1.03515	0.04984	1.8269	ns
IARS1	0.477319	0.505195	1.10139	0.13933	0.296541	ns
SNX2	0.426374	0.455636	0.8924	-0.164238	0.341382	ns
DOP1B	1.82315e-153	2.30342e-152	1.11715	0.159828	151.638	ns
MTDH	1.00891e-05	1.96364e-05	1.24673	0.318144	4.70694	up
TAX1BP3	1.93455e-05	3.69687e-05	1.014	0.0200519	4.43217	ns
FERMT2	0.768588	0.787647	0.944534	-0.0823258	0.103668	ns
SHPK	7.11248e-72	3.79389e-71	1.09668	0.133141	70.4209	ns
LRP1	0.0773127	0.0937933	0.800636	-0.320782	1.02783	ns
HLA-DRB3	0.0202212	0.0273723	0.888649	-0.170315	1.56269	ns
DPYD	1.04544e-42	4.28845e-42	1.03553	0.0503694	41.3677	ns
RPLP0	0.278068	0.306638	0.938398	-0.091728	0.513374	ns
GSTT1	0.00223612	0.00351265	0.667173	-0.583868	2.45437	down
DSG2	0.0623821	0.0770971	0.912533	-0.132051	1.11296	ns
HSD17B4	0.41037	0.439385	1.05657	0.0793869	0.357155	ns
PACSIN2	0.000226445	0.000398147	1.1203	0.163881	3.39996	ns
CLPP	1.0411e-07	2.2712e-07	1.07523	0.104647	6.64374	ns
ARPC3	0.373509	0.402646	0.921607	-0.117776	0.395076	ns
CRAT	0.0548261	0.0682932	1.16962	0.226037	1.16562	ns
PLIN2	1.99611e-19	6.13826e-19	1.25228	0.324558	18.212	up
MT2A	0.110138	0.129736	0.7292	-0.455613	0.88694	ns
USP9X	0.0354439	0.0457347	1.11406	0.155829	1.33975	ns
RAP1B	0.048257	0.0608649	0.94778	-0.0773762	1.21563	ns
CORO1C	0.0872946	0.104697	0.972414	-0.0403568	0.980067	ns
KRT15	0.0685475	0.0841057	0.911261	-0.134064	1.07517	ns
KRT14	0.0408533	0.0521517	0.70287	-0.508671	1.28273	down
ESD	0.25156	0.279919	0.90908	-0.137522	0.552968	ns
CNBP	0.000210369	0.000370915	0.68905	-0.537319	3.43073	down
PDLIM4	0.00239599	0.00374649	1.05145	0.0723847	2.42637	ns
KRT31	0.265889	0.294529	0.807208	-0.308987	0.530872	ns
RPS2	0.11042	0.129999	0.866859	-0.206131	0.886059	ns
RPS15A	0.0112659	0.0158959	0.982503	-0.025466	1.79871	ns
FGB	0.0141811	0.019695	0.928098	-0.107651	1.70564	ns
DSTN	1.82112e-07	3.92828e-07	0.831214	-0.266708	6.4058	down
SNRPB	0.390784	0.419633	0.81348	-0.297821	0.37713	ns
PSMB2	0.239698	0.26773	0.962721	-0.0548098	0.572303	ns
HSP90AA1	0.0352272	0.0454684	1.05557	0.0780163	1.34229	ns
STAT3	3.66543e-05	6.87384e-05	0.92884	-0.106498	4.1628	ns
APOD	0.197359	0.223032	1.23297	0.302139	0.651633	ns
CMC4	3.21571e-54	1.46899e-53	1.21522	0.281216	52.833	up
SLMAP	8.38216e-11	2.08352e-10	0.976644	-0.034096	9.6812	ns
FHL2	0.00193916	0.00307346	0.833529	-0.262696	2.51237	ns
DDAH2	4.87932e-05	9.07714e-05	0.983848	-0.0234925	4.04205	ns
PIN1	9.96743e-06	1.94082e-05	0.9371	-0.0937245	4.71202	ns
SCGB1D2	0.761935	0.78101	1.07732	0.107448	0.107343	ns
MTHFD1	4.9515e-17	1.46458e-16	1.0547	0.0768294	15.8343	ns
OXCT1	0.401926	0.430969	1.0694	0.0968014	0.365554	ns
CFH	0.0194971	0.0264547	0.742127	-0.430261	1.5775	down
PRR9	8.0625e-14	2.20895e-13	0.705465	-0.503354	12.6558	down
ALAD	0.342418	0.371212	0.921331	-0.118208	0.430378	ns
LTF	0.483364	0.510981	1.0788	0.109428	0.291595	ns
HEXB	0.18555	0.210547	1.2158	0.281904	0.67665	ns
MFSD10	4.43243e-12	1.1489e-11	0.948321	-0.0765531	10.9397	ns
IDH1	0.0211309	0.028488	1.208	0.272616	1.54534	up
MRPL53	1.48136e-13	4.0361e-13	0.971238	-0.0421027	12.394	ns
HNRNPDL	0.103187	0.122004	0.864975	-0.20927	0.913627	ns
MYH10	0.208784	0.235102	1.03684	0.0521921	0.628744	ns
TOMM20	0.604502	0.629336	1.27795	0.353831	0.201118	ns
CALD1	0.000809808	0.00134219	1.10731	0.14706	2.87219	ns
KRT16	1.84107e-07	3.96519e-07	0.557689	-0.842466	6.40174	down
AOC3	0.466625	0.494349	1.18344	0.242986	0.305966	ns
HSPA8	0.0122496	0.0171907	0.965976	-0.0499414	1.76471	ns
SCIN	5.31376e-187	2.68324e-184	0.737192	-0.439887	183.571	down
BRD4	0.000293901	0.000511263	0.730071	-0.453892	3.29136	down
IGHA1	0.00118237	0.00192293	0.987731	-0.0178099	2.71604	ns
SUPT5H	2.66466e-10	6.44943e-10	1.07642	0.106236	9.19048	ns
LLGL1	5.92394e-17	1.74638e-16	0.78655	-0.34639	15.7579	down
SUN1	0.132742	0.154186	1.04895	0.0689452	0.811956	ns
ARF3	0.00772085	0.0112271	1.05276	0.0741813	1.94973	ns
YES1	8.26609e-06	1.61809e-05	1.03064	0.0435401	4.791	ns
PDK3	0.00574942	0.00850867	1.15927	0.213216	2.07014	ns
PPP2R1A	0.00029895	0.000519433	0.667453	-0.583261	3.28447	down
BANF1	0.632546	0.656138	0.691049	-0.533139	0.183005	ns
VWF	2.43652e-33	9.14626e-33	0.798219	-0.325144	32.0388	down
HDLBP	0.00291925	0.00451203	0.941514	-0.0869459	2.34563	ns
HSPD1	0.0262539	0.0347174	1.07402	0.103017	1.45945	ns
ARPC2	0.90908	0.918229	0.779954	-0.358539	0.0370489	ns
APMAP	0.0797428	0.096424	1.01064	0.01527	1.01581	ns
RAB11B	0.0276205	0.0363614	1.00946	0.0135851	1.43936	ns
SDHB	0.128846	0.150094	0.965251	-0.051024	0.823636	ns
GAN	0.961185	0.9638	0.900956	-0.150471	0.0160131	ns
SMARCA5	2.21485e-16	6.42654e-16	0.99915	-0.00122678	15.192	ns
EPB41L3	0.000732158	0.00122312	0.909612	-0.136677	2.91253	ns
EZR	0.112648	0.13241	1.01472	0.0210886	0.878078	ns
HAO2	0.129081	0.150328	1.09441	0.130148	0.822961	ns
SKP1	0.28542	0.313832	0.975861	-0.0352531	0.503303	ns
CDC42	3.20519e-07	6.82395e-07	1.01415	0.0202734	6.16596	ns
PPP1R12A	1.18885e-05	2.29767e-05	1.08072	0.111995	4.63871	ns
MATR3	0.191714	0.217207	0.954874	-0.0666171	0.663127	ns
GOLGB1	1.46775e-12	3.87718e-12	1.05406	0.0759506	11.4115	ns
ITGA6	0.614631	0.639254	1.04938	0.06954	0.194326	ns
NFIC	2.75398e-09	6.45368e-09	0.850134	-0.234238	8.19019	ns
PSMD6	0.00270767	0.00421002	1.00657	0.00944362	2.37572	ns
SERPINB5	0.069532	0.0851955	0.774927	-0.367868	1.06958	ns
PPM1G	0.00227377	0.0035642	1.11059	0.151331	2.44804	ns
MYH9	0.0254841	0.0337802	0.988534	-0.0166374	1.47134	ns
TMEM109	0.0555471	0.0691524	0.701174	-0.512156	1.16019	ns
TTLL12	0.000456726	0.000779484	0.999359	-0.000925623	3.10819	ns
MYOF	0.396329	0.425174	0.993902	-0.00882471	0.371434	ns
MYLK	0.0104148	0.0147515	1.26946	0.344217	1.83116	up
SLC25A6	0.0660618	0.081304	0.755324	-0.404832	1.08989	ns
ACO2	0.0961035	0.114178	0.939563	-0.0899383	0.942418	ns
NXNL1	2.58793e-174	7.47963e-173	0.985074	-0.0216953	172.126	ns
MVK	0.0108704	0.0153624	1.03942	0.0557835	1.81354	ns
MVD	0.230135	0.25757	1.16074	0.215044	0.589105	ns
HLA-B	0.0123116	0.0172722	0.964493	-0.0521567	1.76265	ns
PDIA3	0.0100866	0.0143417	1.01147	0.0164475	1.8434	ns
COL3A1	0.674767	0.697154	1.65523	0.727034	0.156671	ns
EFHD2	0.194584	0.220176	1.25565	0.328432	0.657229	ns
DSG1	0.10179	0.120448	0.783009	-0.352899	0.9192	ns
EHBP1L1	8.54338e-34	3.23726e-33	1.29903	0.377431	32.4898	up
ERGIC3	0.000298753	0.000519295	1.05089	0.0716052	3.28459	ns
COASY	0.0100767	0.0143323	1.00388	0.00559269	1.84368	ns
ACAT1	4.45112e-09	1.0354e-08	1.13553	0.183371	7.98489	ns
EEF1A1	0.0202194	0.0273723	0.878182	-0.187408	1.56269	ns
HMGN4	0.823823	0.839002	1.49629	0.581392	0.0762372	ns
GLS	0.00385412	0.00584864	1.08542	0.118259	2.23295	ns
SLC39A7	2.067e-28	7.35931e-28	1.00427	0.00614019	27.1332	ns
COL17A1	0.00040958	0.000703091	0.87835	-0.187132	3.15299	ns
SRSF1	0.279956	0.308566	0.973388	-0.0389125	0.510652	ns
PRRC2A	7.15683e-111	5.17962e-110	1.10859	0.148721	109.286	ns
F13A1	0.272291	0.300942	0.844063	-0.244577	0.521517	ns
HSPB1	0.0056313	0.00835345	0.671017	-0.575579	2.07813	down
NID2	3.59066e-13	9.6405e-13	1.17382	0.231209	12.0159	ns
P4HB	0.00500854	0.00748236	1.15995	0.214058	2.12596	ns
NUDCD1	6.20713e-06	1.227e-05	1.02607	0.0371343	4.91116	ns
TRIM29	0.740877	0.761012	0.746678	-0.421443	0.118608	ns
ATL3	0.0473088	0.0597201	1.08433	0.116803	1.22388	ns
COL6A2	0.00203319	0.00321557	1.03382	0.0479798	2.49274	ns
WDR1	0.375947	0.404979	0.876465	-0.190232	0.392567	ns
SNRNP200	0.843813	0.857977	1.03734	0.0528849	0.0665246	ns
DNM1L	0.000176195	0.000311654	1.02728	0.0388329	3.50633	ns
DPYSL2	0.0443686	0.0562495	0.869611	-0.201558	1.24988	ns
DIP2B	1.73289e-05	3.32155e-05	0.869856	-0.201152	4.47866	ns
SCLY	3.232e-126	2.69659e-125	1.02046	0.0292227	124.569	ns
ENOPH1	4.40536e-14	1.21601e-13	1.05111	0.0719146	12.9151	ns
HSD17B2	1.41511e-08	3.23391e-08	1.08769	0.121272	7.49027	ns
NFIX	2.26201e-20	7.0991e-20	0.978629	-0.0311662	19.1488	ns
TIMM50	0.356194	0.385202	0.929935	-0.104799	0.414312	ns
PTCD3	8.96276e-08	1.96594e-07	1.0517	0.0727257	6.70643	ns
RPS26	4.95817e-05	9.2122e-05	1.14117	0.190518	4.03564	ns
CAND1	0.943536	0.948254	0.979516	-0.0298584	0.0230753	ns
TMPO	7.95945e-06	1.56083e-05	1.05663	0.0794718	4.80664	ns
ATP2A2	0.341589	0.370403	1.02994	0.0425538	0.431325	ns
POSTN	0.0338603	0.0438577	1.61509	0.691615	1.35795	up
MAOA	0.0256942	0.0340383	1.07665	0.106549	1.46803	ns
EXOC2	8.41714e-07	1.74827e-06	1.1462	0.196854	5.75739	ns
PSMD1	0.540366	0.567442	0.85046	-0.233686	0.246078	ns
SCRN2	0.00278305	0.00431812	1.02163	0.030868	2.36471	ns
PPIB	0.0015437	0.00247508	0.985494	-0.0210805	2.60641	ns
DDB2	0.00179377	0.00285428	0.828212	-0.271928	2.5445	down
HNRNPK	0.00712142	0.0104033	0.908325	-0.13872	1.98283	ns
NUCB1	0.88731	0.898074	1.3362	0.41814	0.0466877	ns
EXOC1	0.0643285	0.079259	1.13226	0.179202	1.10095	ns
SPTBN1	0.0249931	0.033219	0.987828	-0.0176682	1.47861	ns
MLEC	0.0289256	0.0379664	1.11983	0.16328	1.4206	ns
AP1B1	0.317038	0.346073	0.915818	-0.126867	0.460832	ns
BOLA2; BOLA2B	0.0320001	0.0415578	1.05113	0.0719419	1.38135	ns
SMC3	4.55269e-05	8.48734e-05	1.1342	0.181674	4.07123	ns
TBCA	0.0711983	0.0870923	1.27007	0.344905	1.06002	ns
ALDH18A1	5.22106e-06	1.03532e-05	0.951784	-0.071294	4.98493	ns
CPN2	0.728453	0.74912	1.14836	0.19958	0.125448	ns
NLRX1	0.000731161	0.00122192	0.724745	-0.464455	2.91296	down
SLC25A12	0.160683	0.183793	1.22657	0.294627	0.735672	ns
HIBADH	0.180811	0.205486	1.06545	0.091463	0.687218	ns
PDIA4	0.100618	0.119285	1.01441	0.0206462	0.923414	ns
DDX46	0.0556207	0.0692245	0.99657	-0.00495665	1.15974	ns
CBR4	0.00889088	0.0127441	0.969778	-0.0442738	1.89469	ns
RPS27	8.98381e-07	1.86247e-06	0.850624	-0.233406	5.72991	ns
CDK5	2.4225e-12	6.3499e-12	1.11836	0.161384	11.1972	ns
PKP3	0.0782308	0.0948031	1.00934	0.013419	1.02318	ns
PSMD13	0.404075	0.433064	0.957711	-0.062337	0.363448	ns
ITPR1	9.32804e-09	2.13945e-08	0.911115	-0.134296	7.6697	ns
SEC22B	0.00186688	0.00296528	0.893292	-0.162796	2.52793	ns
STMN1	8.06336e-17	2.36761e-16	1.1089	0.149129	15.6257	ns
ANP32E	0.0245396	0.0326653	1.11326	0.154795	1.48591	ns
DNPEP	0.00114528	0.00186672	0.893787	-0.161998	2.72892	ns
KRT74	0.026867	0.0354644	0.834292	-0.261376	1.45021	ns
ACTA2	0.0207457	0.0280286	0.892392	-0.16425	1.5524	ns
LZIC	8.76461e-10	2.09272e-09	1.06991	0.0974836	8.67929	ns
NIF3L1	1.56362e-23	5.18704e-23	1.02081	0.0297117	22.2851	ns
FGG	0.241078	0.269204	0.461976	-1.11411	0.569919	ns
G6PD	0.0519112	0.0649551	1.04944	0.0696137	1.18739	ns
H4C1; H4C2; H4C3; H4C4; H4C5; H4C6; H4C8; H4C9; H4C11; H4C12; H4C13; H4C14; H4C15; H4C16	0.0103218	0.0146292	0.865651	-0.208143	1.83478	ns
VIM	0.0263392	0.0348094	0.845538	-0.242059	1.4583	ns
PDCD6	0.043756	0.0555917	0.924579	-0.113132	1.25499	ns
GOLGA3	2.46283e-37	9.64628e-37	1.07262	0.101136	36.0156	ns
ITGB4	1.97224e-07	4.23772e-07	0.997705	-0.0033145	6.37287	ns
KCTD12	2.08816e-06	4.27692e-06	0.975238	-0.0361737	5.36887	ns
EEF1G	0.0188946	0.0257004	0.943076	-0.0845534	1.59006	ns
SULT2B1	0.132535	0.154027	0.933062	-0.0999557	0.812404	ns
SNRNP70	2.18538e-40	8.84149e-40	0.997593	-0.00347639	39.0535	ns
HTATSF1	1.03589e-75	5.72587e-75	1.05644	0.0792122	74.2422	ns
MAP2	1.72581e-25	5.88852e-25	0.841286	-0.249331	24.23	ns
EIF4A2	0.0707246	0.0866088	0.933949	-0.0985836	1.06244	ns
FBLN5	8.33132e-06	1.63014e-05	0.89002	-0.168091	4.78778	ns
HUWE1	1.33431e-05	2.57207e-05	0.836982	-0.256732	4.58972	ns
TNKS1BP1	6.31985e-05	0.000116443	1.05024	0.0707242	3.93389	ns
UFC1	0.0753889	0.0917363	1.00562	0.00808147	1.03746	ns
DDX5	0.461447	0.48945	0.920819	-0.11901	0.310292	ns
FLII	1.95239e-13	5.29011e-13	0.962902	-0.0545385	12.2765	ns
SSC5D	1.4548e-17	4.33206e-17	1.12915	0.175239	16.3633	ns
EIF4B	0.0871876	0.104597	1.18507	0.244967	0.980482	ns
SEPTIN7	0.000270343	0.000471953	0.79833	-0.324944	3.3261	down
SMARCC2	0.488062	0.515701	1.61169	0.688575	0.287602	ns
HSPA9	0.0103386	0.0146483	0.876349	-0.190422	1.83421	ns
LRRFIP1	0.0182244	0.0248499	1.21698	0.283303	1.60468	up
EIF6	3.35517e-11	8.46351e-11	0.995003	-0.00722711	10.0724	ns
FARSB	0.000569036	0.000962984	1.16909	0.225391	3.01638	ns
HSPA4L	0.0260751	0.0345015	0.750559	-0.413963	1.46216	down
C5	4.90831e-09	1.14114e-08	0.533652	-0.906029	7.94266	down
DNAJC8	1.17737e-05	2.27849e-05	1.04822	0.0679372	4.64235	ns
EXOC4	0.0145739	0.0202025	0.956068	-0.0648143	1.69459	ns
CALML3	0.0434885	0.0553081	1.40243	0.487925	1.25721	up
CALM1	0.202893	0.228759	1.46685	0.552723	0.640623	ns
PDZK1	3.60344e-09	8.40424e-09	1.2022	0.26568	8.0755	up
DSC1	0.0510153	0.0639971	0.936314	-0.0949355	1.19384	ns
DGAT2	8.38375e-14	2.29554e-13	1.02786	0.0396488	12.6391	ns
COL14A1	0.00270926	0.00421102	1.39115	0.476279	2.37561	up
FGFBP1	5.84017e-52	2.61389e-51	0.933268	-0.0996366	50.5827	ns
SND1	0.134699	0.156254	0.952776	-0.0697916	0.806169	ns
SARG	2.01965e-09	4.75806e-09	1.19226	0.253695	8.32257	ns
SERPINH1	0.0623502	0.0770793	1.13727	0.18558	1.11306	ns
PGM3	0.591438	0.617116	0.775529	-0.366748	0.209633	ns
GOPC	7.753e-17	2.27799e-16	1.24658	0.317972	15.6424	up
RUFY1	0.707025	0.72878	1.3243	0.40523	0.137404	ns
GRIPAP1	2.85367e-08	6.42511e-08	1.07023	0.0979238	7.19212	ns
BLOC1S3	1.14642e-39	4.57948e-39	0.940997	-0.0877384	38.3392	ns
CD5L	0.0026997	0.00420059	0.922981	-0.115628	2.37669	ns
KRT79	0.112557	0.132339	1.25391	0.326432	0.878311	ns
SPINT1	0.0334306	0.0433138	0.855882	-0.224515	1.36337	ns
COL6A1	0.00479042	0.00716618	0.602794	-0.730263	2.14471	down
PSMB1	0.513466	0.540478	0.941405	-0.0871123	0.267222	ns
FAM120A	3.20872e-77	1.79154e-76	1.0751	0.104475	75.7468	ns
EIF4A3	0.0294126	0.0385028	0.632784	-0.660216	1.41451	down
DCD	0.0869316	0.104417	1.69214	0.758849	0.98123	ns
RACK1	0.0835865	0.100694	0.843319	-0.24585	0.996996	ns
TUBA4A	0.0497799	0.0626072	0.860663	-0.21648	1.20338	ns
MT-CYB	1.63008e-20	5.14139e-20	1.15462	0.207421	19.2889	ns
RPN1	0.0136082	0.0189708	1.10408	0.142843	1.72192	ns
HSD17B10	3.01076e-05	5.68229e-05	1.05242	0.0737156	4.24548	ns
VPS16	5.82553e-35	2.23034e-34	0.810373	-0.303342	33.6516	down
RAB14	0.00710285	0.0103865	1.1225	0.166716	1.98353	ns
NCOA5	5.43027e-11	1.36049e-10	1.16172	0.216259	9.8663	ns
HP	0.00564717	0.00837137	0.975713	-0.0354711	2.0772	ns
ACAD8	0.0431123	0.0548612	1.11919	0.162452	1.26073	ns
TUBA1B	0.0102669	0.0145748	0.799315	-0.323164	1.8364	down
PRDX4	0.0131517	0.0183866	0.931141	-0.102929	1.7355	ns
ACLY	0.0394037	0.0504321	1.16444	0.219637	1.29729	ns
EIF2S2	7.167e-05	0.000131504	1.16242	0.217128	3.88106	ns
BCAM	2.13431e-22	6.96011e-22	0.99058	-0.0136543	21.1574	ns
NQO1	4.9915e-06	9.92464e-06	1.40207	0.48756	5.00329	up
PPP1R9B	6.00066e-32	2.21678e-31	0.953709	-0.0683794	30.6543	ns
MYO18A	7.23425e-12	1.86312e-11	0.888583	-0.170421	10.7298	ns
METAP2	0.000932044	0.00153615	0.891038	-0.166442	2.81357	ns
APEX1	0.0189902	0.0258145	0.91958	-0.120952	1.58814	ns
PGGT1B	4.66382e-60	2.24411e-59	1.01433	0.0205282	58.649	ns
ANK1	0.737348	0.75774	0.902379	-0.148195	0.12048	ns
OLFML1	0.0283844	0.0373013	0.968066	-0.0468224	1.42828	ns
RPRD1B	5.05046e-05	9.37579e-05	0.877208	-0.189009	4.02799	ns
AARS1	0.283114	0.311891	0.631925	-0.662174	0.505998	ns
SYTL1	1.68354e-13	4.57567e-13	1.04717	0.0664949	12.3395	ns
CFD	2.37332e-23	7.84952e-23	0.756938	-0.401754	22.1052	down
KRT86	0.909093	0.918229	0.62719	-0.673026	0.0370489	ns
TGOLN2	3.18177e-18	9.57418e-18	1.57345	0.653935	17.0189	up
PFDN1	8.24783e-08	1.81633e-07	0.925968	-0.110965	6.74081	ns
TUFT1	0.28336	0.312085	0.997684	-0.00334543	0.505728	ns
CCT2	0.0461382	0.0583089	0.915588	-0.12723	1.23427	ns
HSP90B1	0.000740453	0.00123558	1.2127	0.278218	2.90813	up
SH3BGRL	0.028035	0.0368961	1.05155	0.0725204	1.43302	ns
SFN	1.96887e-05	3.76084e-05	0.915712	-0.127034	4.42472	ns
G3BP1	0.911906	0.92023	1.15443	0.207184	0.0361038	ns
DMKN	0.256966	0.285503	1.45717	0.543172	0.544389	ns
ATP5IF1	4.3604e-08	9.74314e-08	1.08633	0.119462	7.0113	ns
SBSN	0.00965757	0.0137716	1.05599	0.0786016	1.86102	ns
CHI3L1	0.136133	0.15767	1.19186	0.253221	0.802252	ns
YWHAE	0.00388238	0.0058895	0.922857	-0.115821	2.22992	ns
SUMF1	2.90235e-152	3.56505e-151	1.17852	0.236974	150.448	ns
DHRS11	9.83165e-05	0.000177814	0.769104	-0.378749	3.75003	down
PIP4K2A	3.65916e-13	9.81846e-13	1.0143	0.0204856	12.008	ns
PEPD	0.25572	0.284191	0.976815	-0.0338431	0.54639	ns
KLC3	0.00881272	0.0126567	1.05507	0.077338	1.89768	ns
RBM4B	0.0231681	0.0309608	1.28157	0.357907	1.50919	up
TNS1	0.120791	0.141269	0.947808	-0.0773337	0.849952	ns
DYNC1I2	1.45842e-07	3.15206e-07	0.99562	-0.00633358	6.5014	ns
ADO	1.03492e-07	2.25884e-07	0.822433	-0.282029	6.64611	down
CORO1B	0.151476	0.173699	0.885761	-0.175011	0.760202	ns
PCCB	1.94642e-10	4.75004e-10	1.02619	0.0372997	9.3233	ns
DCXR	0.0749969	0.0913095	1.02728	0.0388324	1.03948	ns
PADI2	0.000984898	0.00161784	0.999571	-0.000619089	2.79106	ns
FAM162A	0.000189826	0.000335228	1.34268	0.42512	3.47466	up
ASS1	0.000551158	0.000933444	0.920693	-0.119208	3.02991	ns
ITGB5	8.25569e-06	1.61677e-05	1.10619	0.145595	4.79135	ns
CUL3	2.74751e-26	9.47697e-26	1.13683	0.185015	25.0233	ns
LIMA1	0.148702	0.170706	1.04508	0.063607	0.767751	ns
TPM4	0.0141002	0.0196011	1.38782	0.472821	1.70772	up
CYB5R1	0.25083	0.279247	0.912552	-0.132022	0.554011	ns
JPT1	1.09539e-10	2.70604e-10	1.10567	0.144925	9.56767	ns
EIF5A	0.0111212	0.0157017	0.899369	-0.153014	1.80405	ns
HNRNPA1	0.0115905	0.0163227	1.46528	0.551173	1.78721	up
AHNAK2	1.88658e-11	4.80004e-11	0.952345	-0.0704437	10.3188	ns
EPRS1	0.0781493	0.0947303	0.810975	-0.302271	1.02351	ns
AKR1A1	0.141713	0.163361	1.02605	0.037094	0.78685	ns
TWF1	0.369498	0.398712	0.984058	-0.0231841	0.399341	ns
NDUFC2	0.000161336	0.000286863	1.08856	0.122416	3.54233	ns
TCERG1	0.000105287	0.000189877	1.06511	0.0910014	3.72153	ns
UBR4	7.32134e-09	1.6906e-08	1.02743	0.0390421	7.77196	ns
IRF2BP1	9.3948e-166	1.67515e-164	0.993009	-0.0101214	163.776	ns
SYNPO2	0.00024083	0.0004226	1.06391	0.0893768	3.37407	ns
SFPQ	0.0178709	0.0244131	0.936787	-0.0942068	1.61238	ns
TCHH	0.0737936	0.0900541	0.910889	-0.134653	1.0455	ns
NUP88	3.11631e-92	1.99426e-91	0.956781	-0.0637398	90.7002	ns
EPN1	4.10975e-77	2.29172e-76	1.03322	0.0471506	75.6398	ns
ALDH2	0.0906769	0.1084	1.11112	0.15201	0.964969	ns
CPT1A	0.000239955	0.00042123	0.803754	-0.315175	3.37548	down
SELENBP1	0.0257569	0.0341009	1.03465	0.0491467	1.46723	ns
CRYAB	0.542841	0.569635	0.725317	-0.463316	0.244403	ns
CFB	0.0065602	0.00963761	0.862959	-0.212636	2.01603	ns
RPL36	0.104548	0.123514	0.860729	-0.216369	0.908285	ns
PPP3CA	0.119795	0.140326	0.860236	-0.217195	0.85286	ns
TCEA1	8.71367e-30	3.14289e-29	1.04407	0.0622226	28.5027	ns
ECPAS	1.51212e-05	2.90596e-05	1.03815	0.0540216	4.53671	ns
COG2	1.49213e-71	7.91153e-71	1.20436	0.268273	70.1017	up
POLR2E	9.79551e-05	0.000177233	0.939028	-0.0907592	3.75146	ns
GSTP1	0.019153	0.0260278	0.652984	-0.61488	1.58456	down
DDX23	8.82827e-09	2.03115e-08	1.02829	0.0402534	7.69226	ns
ATP2A3	7.86741e-07	1.63716e-06	0.727024	-0.459925	5.78591	down
MTA2	4.94923e-05	9.19946e-05	0.974894	-0.0366834	4.03624	ns
SET	0.776956	0.794933	1.35425	0.437496	0.0996695	ns
S100A10	0.000619147	0.001043	0.871007	-0.199243	2.98172	ns
TXNDC5	0.0288268	0.0378593	1.00091	0.00131326	1.42183	ns
HBB	0.0558976	0.0695391	0.606644	-0.721079	1.15777	ns
ALDH3A2	0.366723	0.395814	0.887072	-0.172877	0.402509	ns
MCCC1	0.00197511	0.00312923	1.00854	0.0122704	2.50456	ns
MRI1	8.61653e-06	1.68445e-05	0.929502	-0.10547	4.77354	ns
QSOX1	5.78763e-05	0.000106949	0.903452	-0.146481	3.97082	ns
KNG1	0.0218322	0.0293173	0.740078	-0.434251	1.53288	down
S100A6	0.000136354	0.000243718	0.940548	-0.0884259	3.61311	ns
DNAJB1	0.91661	0.924345	1.07072	0.0985761	0.0341661	ns
MRTO4	4.18247e-132	3.74391e-131	1.09419	0.129859	130.427	ns
DSG3	5.40107e-16	1.55088e-15	0.98855	-0.0166138	14.8094	ns
PGRMC1	0.203625	0.229467	1.30012	0.378644	0.63928	ns
TTC22	1.4109e-184	2.01258e-182	1.00885	0.0127156	181.696	ns
EIF3M	3.66709e-11	9.23981e-11	0.905616	-0.143028	10.0343	ns
CD47	0.960433	0.963265	1.24214	0.312827	0.0162542	ns
TST	0.308545	0.337385	1.08111	0.112518	0.471874	ns
ASPH	0.00574244	0.0085012	1.02585	0.0368185	2.07052	ns
EEF2	0.0305717	0.0399256	0.899179	-0.15332	1.39875	ns
RPS27A	0.000604842	0.00102084	1.06033	0.0845098	2.99104	ns
GANAB	0.0804988	0.0972584	0.888574	-0.170436	1.01207	ns
ILK	0.00620322	0.00913745	0.83051	-0.267931	2.03917	down
DPM1	0.000475355	0.000810027	1.08988	0.124175	3.0915	ns
PAK4	2.1164e-159	3.08869e-158	0.890701	-0.166987	157.51	ns
ACTL6A	0.00238912	0.00373707	0.94247	-0.0854814	2.42747	ns
NOTCH3	5.30551e-129	4.5379e-128	1.02667	0.0379771	127.343	ns
RPL37	0.138022	0.159731	0.914054	-0.129649	0.796611	ns
TGFBI	0.00312179	0.00480996	1.18769	0.248163	2.31786	ns
FKBP7	2.01309e-10	4.91003e-10	1.17231	0.229349	9.30892	ns
USP15	7.79505e-06	1.53199e-05	0.897205	-0.156491	4.81474	ns
ZNF516	0.0810633	0.0979137	1.08322	0.115323	1.00916	ns
NME1	0.538164	0.565399	0.854736	-0.226449	0.247645	ns
COMMD6	1.0938e-05	2.12512e-05	1.08931	0.123413	4.67262	ns
HNRNPH3	0.0223358	0.0299118	0.86668	-0.206429	1.52416	ns
CANX	0.00140895	0.00227304	1.33617	0.418109	2.64339	up
ATXN2L	7.70023e-92	4.9064e-91	0.991836	-0.0118266	90.3092	ns
NNT	2.37148e-06	4.83258e-06	1.12784	0.173558	5.31582	ns
TBC1D5	3.18606e-09	7.44255e-09	1.01592	0.0227834	8.12828	ns
ASPN	0.257198	0.285618	1.32578	0.406844	0.544215	ns
CA1	0.0459701	0.0581288	0.898983	-0.153634	1.23561	ns
PDHA1	0.0238019	0.0317465	1.08725	0.120689	1.4983	ns
PDS5A	2.3335e-18	7.0339e-18	0.795377	-0.330289	17.1528	down
CTSK	1.29983e-09	3.08195e-09	0.789665	-0.340686	8.51117	down
PRPF4	2.96998e-34	1.13023e-33	0.943204	-0.0843584	32.9468	ns
BCAT2	0.00536705	0.00799095	1.20881	0.273592	2.0974	up
GDI2	0.00563635	0.00835813	0.875171	-0.192363	2.07789	ns
VPS26A	0.0979948	0.1163	0.942842	-0.0849116	0.934421	ns
HIP1R	0.0748776	0.0911894	1.22124	0.288345	1.04006	ns
DNAJC2	3.53872e-16	1.02209e-15	0.906803	-0.141139	14.9905	ns
MAP7	5.14089e-11	1.28945e-10	0.893968	-0.161706	9.88959	ns
RETSAT	0.156602	0.179309	0.894433	-0.160954	0.746397	ns
RPL6	0.00348821	0.00532995	0.960172	-0.0586356	2.27328	ns
SNX6	0.953409	0.957741	0.962842	-0.054629	0.0187519	ns
CTNNA1	0.00617386	0.00909723	1.03861	0.0546608	2.04109	ns
PRDX6	0.425812	0.455147	0.924005	-0.114028	0.341848	ns
DDX21	0.000102623	0.000185299	0.981415	-0.0270655	3.73213	ns
PPP1R7	0.865806	0.878118	0.997746	-0.00325518	0.0564469	ns
OPA1	0.129145	0.150363	0.959134	-0.0601964	0.822859	ns
IMMT	0.769637	0.788357	1.08563	0.118536	0.103277	ns
DCPS	0.299206	0.328309	0.936207	-0.095101	0.483717	ns
LMNB2	0.000221075	0.000389015	1.03923	0.0555107	3.41003	ns
ADD1	0.01597	0.0220204	1.02038	0.0291034	1.65718	ns
HMBS	0.0147179	0.0203766	0.982841	-0.02497	1.69087	ns
ACADS	0.00114645	0.00186795	0.998616	-0.00199842	2.72864	ns
PSMC5	0.389961	0.41885	1.09622	0.13254	0.377941	ns
PNPT1	4.05774e-20	1.26629e-19	0.936471	-0.094693	18.8975	ns
GPM6B	3.78925e-129	3.2536e-128	0.922412	-0.116517	127.488	ns
NDUFB5	0.0102785	0.0145865	1.3119	0.391655	1.83605	up
ATP5F1A	0.0306748	0.0400129	1.19421	0.256051	1.3978	ns
IPO4	0.000548948	0.000930771	1.06284	0.0879293	3.03116	ns
SH3PXD2B	1.34165e-06	2.76844e-06	1.19852	0.261249	5.55776	ns
TUFM	0.211787	0.238119	0.916366	-0.126005	0.623207	ns
MCM6	0.00213908	0.00337099	0.959008	-0.0603847	2.47224	ns
EPM2AIP1	2.68371e-22	8.73241e-22	0.958037	-0.0618461	21.0589	ns
PTPN1	5.84904e-15	1.64637e-14	1.05962	0.0835424	13.7835	ns
LIMS1	0.114192	0.134155	1.05344	0.0751024	0.872395	ns
NUDC	0.000475594	0.000810122	1.00173	0.00249475	3.09145	ns
UTRN	1.45504e-64	7.20512e-64	0.776876	-0.364244	63.1424	down
ANP32B	8.75152e-05	0.000159322	0.938874	-0.0909962	3.79773	ns
XRCC6	0.00283649	0.00439332	0.970523	-0.0431658	2.35721	ns
PAPSS1	2.9341e-05	5.54944e-05	0.892657	-0.163822	4.25575	ns
TMA7	0.480196	0.507875	1.46554	0.551432	0.294243	ns
PABPN1	0.338857	0.367712	0.902594	-0.147851	0.434493	ns
EHD3	0.211412	0.237757	0.86204	-0.214173	0.623866	ns
MTOR	2.52029e-11	6.38666e-11	0.978922	-0.0307342	10.1947	ns
OPTN	5.69188e-08	1.2648e-07	1.01565	0.0223978	6.89798	ns
SPINK5	2.31601e-06	4.72171e-06	1.04696	0.0662083	5.3259	ns
MDH1	0.00507252	0.00756261	0.94059	-0.0883626	2.12133	ns
SGPP2	6.53486e-13	1.73765e-12	1.11899	0.162204	11.76	ns
RAB38	3.66925e-12	9.56124e-12	1.01825	0.0260853	11.0195	ns
IQGAP2	0.000422077	0.00072342	1.09298	0.128266	3.14061	ns
SOAT1	0.0276186	0.0363614	0.983629	-0.0238137	1.43936	ns
TIMM21	1.61455e-33	6.08657e-33	0.811215	-0.301844	32.2156	down
EIF4G2	3.47662e-05	6.52254e-05	0.896018	-0.158401	4.18558	ns
STT3B	0.0166857	0.0229214	1.15937	0.213337	1.63976	ns
ANPEP	9.36747e-07	1.93928e-06	1.16928	0.225615	5.71236	ns
SERPINB4	0.0162651	0.0223994	0.858387	-0.220299	1.64976	ns
ARCN1	0.00163865	0.00262066	0.881273	-0.182339	2.58159	ns
USP39	9.8193e-11	2.43527e-10	0.788115	-0.343523	9.61345	down
MCAM	0.00580963	0.00859204	1.03331	0.0472668	2.0659	ns
EIF3L	0.089425	0.107107	0.945478	-0.0808836	0.970184	ns
NSUN2	4.97695e-07	1.0475e-06	0.934128	-0.0983081	5.97984	ns
IGHG4	0.0127484	0.0178453	0.913806	-0.13004	1.74848	ns
FAF1	7.89266e-06	1.54979e-05	0.991411	-0.0124443	4.80973	ns
CTNND1	0.327745	0.356439	1.05359	0.0753151	0.448015	ns
SORBS1	0.00853042	0.0122751	1.15526	0.208223	1.91097	ns
STX5	5.50908e-150	6.42774e-149	1.12203	0.166114	148.192	ns
CALU	0.996005	0.996005	1.55702	0.638785	0.00173848	ns
CTNNB1	0.0115256	0.0162365	0.912288	-0.132439	1.78951	ns
RHOG	1.22033e-45	5.12958e-45	1.02678	0.0381319	44.2899	ns
SRP72	0.000107921	0.000194311	1.15945	0.213447	3.7115	ns
SUB1	0.0567482	0.0705682	0.963115	-0.0542202	1.15139	ns
GNL1	2.27805e-168	4.59978e-167	0.76196	-0.392214	166.337	down
HOMER3	1.18838e-53	5.4064e-53	1.06625	0.0925507	52.2671	ns
SMC1A	0.000261749	0.000457672	0.985142	-0.0215966	3.33945	ns
JUN	8.77486e-78	4.9367e-77	0.907004	-0.140819	76.3066	ns
SCCPDH	1.25033e-45	5.25069e-45	1.12877	0.174752	44.2798	ns
ATP6V1D	2.49913e-09	5.8689e-09	1.05345	0.0751209	8.23144	ns
VAV2	1.80375e-174	5.28223e-173	0.961763	-0.056246	172.277	ns
CLUH	2.14013e-10	5.21126e-10	1.09273	0.127939	9.28306	ns
EIF4G1	0.0341718	0.0441965	0.835837	-0.258706	1.35461	ns
EGFR	0.0786304	0.095183	0.985721	-0.020749	1.02144	ns
MYDGF	0.222013	0.248984	0.953586	-0.0685646	0.603829	ns
IGHM	0.0292919	0.0383805	1.01891	0.0270334	1.41589	ns
CAVIN1	0.00402479	0.006093	1.00588	0.00845284	2.21517	ns
CDS2	6.97039e-22	2.2548e-21	0.886887	-0.173178	20.6469	ns
IGHV2-70D	0.0112409	0.0158657	1.00234	0.00336876	1.79954	ns
DNM2	0.0708073	0.086662	0.982195	-0.0259193	1.06217	ns
PRKCSH	0.00677394	0.00993512	1.27391	0.349258	2.00283	up
FAM210B	1.33529e-24	4.48681e-24	1.00245	0.00353282	23.3481	ns
MAT2B	0.557748	0.58415	0.986535	-0.0195581	0.233476	ns
PPA2	0.144479	0.166247	0.916407	-0.12594	0.779245	ns
CLIC3	0.310155	0.339062	0.880975	-0.182826	0.469721	ns
SYNE2	0.0831362	0.100198	1.02203	0.03144	0.999139	ns
PRNP	7.34651e-68	3.75564e-67	1.04889	0.0688645	66.4253	ns
SNAPIN	1.39027e-09	3.29462e-09	0.962306	-0.0554318	8.48219	ns
ATP5F1C	0.0723271	0.0883998	1.00007	9.38514e-05	1.05355	ns
TKT	0.040388	0.0516322	1.06429	0.0898889	1.28708	ns
VIPAS39	2.05793e-186	6.06677e-184	0.633697	-0.658134	183.217	down
CASK	0.0013378	0.0021614	1.07015	0.0978109	2.66526	ns
NHERF1	1.51495e-08	3.45137e-08	1.01947	0.0278128	7.46201	ns
ZNF207	5.24486e-07	1.10179e-06	1.03893	0.0550952	5.9579	ns
TMSB10	0.0640295	0.0789127	1.3264	0.407512	1.10285	ns
ITIH4	0.003362	0.00515313	1.05404	0.0759283	2.28793	ns
CPA3	0.00407834	0.00616772	1.0532	0.0747788	2.20988	ns
THOP1	0.00273826	0.00425311	0.899081	-0.153477	2.37129	ns
CTBS	1.34739e-17	4.01494e-17	1.09306	0.128372	16.3963	ns
GSTK1	0.403377	0.43242	1.15344	0.205942	0.364095	ns
GMDS	0.000539948	0.000916212	0.788021	-0.343695	3.038	down
H6PD	0.000444364	0.000759265	1.10583	0.145127	3.11961	ns
VAT1	0.030566	0.0399256	0.913416	-0.130656	1.39875	ns
ALDH1L2	1.13821e-08	2.60785e-08	0.934027	-0.0984632	7.58372	ns
TOMM70	0.120465	0.140962	1.17123	0.228025	0.850898	ns
BCKDHB	7.15749e-07	1.49365e-06	1.07713	0.107195	5.82575	ns
NUDT3	1.12045e-10	2.76639e-10	0.994301	-0.00824523	9.55809	ns
AQP5	0.0933341	0.111186	1.07881	0.109443	0.953949	ns
TUBB6	0.843028	0.857376	1.04665	0.0657852	0.0668289	ns
RIPK1	1.42222e-51	6.33977e-51	1.00069	0.000996306	50.1979	ns
MRPL43	0.00208894	0.00329903	1.02672	0.0380452	2.48161	ns
MAIP1	3.77939e-58	1.77982e-57	1.25976	0.333144	56.7496	up
NIBAN1	0.382845	0.412008	0.891223	-0.166142	0.385094	ns
FSCN1	0.040325	0.0515665	0.918687	-0.122355	1.28763	ns
CAPG	0.157836	0.180629	0.89021	-0.167782	0.743212	ns
EPPK1	0.00191133	0.00303045	1.04166	0.0588858	2.51849	ns
PKP1	0.0170804	0.023391	0.774233	-0.369161	1.63095	down
WASH3P	4.78627e-25	1.62183e-24	1.09985	0.13731	23.79	ns
SAP18	0.0167305	0.0229688	0.991415	-0.0124393	1.63886	ns
CKAP4	0.0520076	0.0650574	1.08677	0.120043	1.1867	ns
HPX	0.0441304	0.0560081	0.888702	-0.170228	1.25175	ns
PRMT5	0.00939865	0.0134284	0.806896	-0.309545	1.87198	down
OTUB1	0.221683	0.24874	0.987695	-0.0178626	0.604255	ns
NADK2	1.35333e-33	5.11054e-33	1.02836	0.0403459	32.2915	ns
C8B	2.05041e-31	7.53065e-31	0.966192	-0.0496178	30.1232	ns
KRT75	0.108738	0.12819	0.810092	-0.303842	0.892146	ns
YARS1	0.000214391	0.000377554	0.888643	-0.170325	3.42302	ns
HSD17B11	1.89053e-154	2.45159e-153	0.753682	-0.407972	152.611	down
UBR7	2.18542e-27	7.67588e-27	1.10305	0.141504	26.1149	ns
SERPIND1	0.00565183	0.00837547	0.861228	-0.215532	2.07699	ns
UROD	1.16224e-111	8.45302e-111	1.19932	0.26222	110.073	ns
LPP	0.0145838	0.0202098	0.866769	-0.206281	1.69444	ns
BAIAP2	4.55432e-21	1.44782e-20	1.01826	0.026112	19.8393	ns
GSTO1	0.0250795	0.0333238	0.931203	-0.102833	1.47725	ns
LHPP	0.0887686	0.106349	0.829807	-0.269152	0.973266	ns
CTSD	2.96239e-07	6.31919e-07	1.1112	0.152117	6.19934	ns
DGLUCY	0.00150814	0.00242251	0.928483	-0.107052	2.61573	ns
PCOLCE	0.0138548	0.0192781	0.967623	-0.0474832	1.71494	ns
CTSV	0.991774	0.992448	0.790799	-0.338616	0.00329239	ns
KRT9	0.521647	0.548958	3.43189	1.779	0.260461	ns
ACSS2	0.00393649	0.00596544	1.04325	0.0610869	2.22436	ns
PGM1	0.195044	0.220641	1.027	0.0384377	0.656313	ns
TRAPPC12	8.27845e-81	4.76038e-80	0.962509	-0.0551276	79.3224	ns
SUCLG2	0.454892	0.483541	1.13856	0.187205	0.315566	ns
GALK2	8.79261e-08	1.93245e-07	1.00757	0.0108814	6.71389	ns
PYGB	0.077726	0.0942689	1.13321	0.180416	1.02563	ns
YOD1	1.54183e-31	5.67219e-31	0.937757	-0.0927144	30.2462	ns
RPS3	0.00554058	0.0082299	0.905251	-0.143611	2.08461	ns
TYMP	0.0909168	0.108658	0.929699	-0.105164	0.963939	ns
PURB	0.0443397	0.0562288	1.23598	0.305651	1.25004	up
TARDBP	6.08032e-05	0.000112123	1.04206	0.0594371	3.9503	ns
OLFML3	0.242638	0.270878	1.10116	0.139029	0.567227	ns
PIP4K2C	0.110648	0.130198	0.769728	-0.37758	0.885394	ns
CPNE1	0.434252	0.463383	0.896975	-0.156861	0.334059	ns
ZC3H15	1.37799e-47	5.91024e-47	1.03983	0.0563541	46.2284	ns
PSAT1	0.25907	0.287408	1.04684	0.0660447	0.541501	ns
SRP9	0.00303711	0.00468601	0.855629	-0.224943	2.3292	ns
HNRNPU	0.264211	0.292818	0.908855	-0.137877	0.533403	ns
THYN1	1.04751e-05	2.03787e-05	0.987258	-0.0185015	4.69082	ns
CYFIP1	0.000915057	0.00150872	0.923993	-0.114045	2.82139	ns
NUDT4B	3.25605e-51	1.43982e-50	1.01295	0.0185569	49.8417	ns
HBA1; HBA2	0.0435761	0.0553877	0.783778	-0.351482	1.25659	down
SF3B3	0.144909	0.166655	1.11023	0.150865	0.778182	ns
CYB5A	0.0045706	0.00685823	1.51708	0.601302	2.16379	up
IPO5	1.12479e-08	2.57844e-08	1.0534	0.0750519	7.58864	ns
FH	0.796317	0.813424	1.11741	0.160165	0.0896829	ns
TJP1	2.65091e-13	7.1434e-13	0.97243	-0.0403336	12.1461	ns
BCCIP	4.34644e-58	2.04468e-57	1.18433	0.244069	56.6894	ns
PCYOX1	0.0193168	0.0262423	1.01589	0.0227374	1.581	ns
GBE1	0.177294	0.201696	1.38161	0.466347	0.695302	ns
TP53RK	5.58843e-42	2.29027e-41	1.08382	0.116124	40.6401	ns
PHGDH	0.203218	0.229068	0.744085	-0.42646	0.640036	ns
AOX1	0.0202228	0.0273723	0.867485	-0.205089	1.56269	ns
CSNK2A1	2.24786e-13	6.07583e-13	1.15903	0.212912	12.2164	ns
STAT1	0.00605182	0.00892633	0.928289	-0.107354	2.04933	ns
RHCE	1.97286e-11	5.01091e-11	1.61461	0.691182	10.3001	up
THBS1	0.585938	0.611666	0.941857	-0.0864197	0.213486	ns
EFNB2	3.37338e-154	4.32379e-153	1.26202	0.33574	152.364	up
TXNL1	0.991634	0.992448	0.868051	-0.204148	0.00329239	ns
ANKFY1	5.37903e-07	1.12891e-06	0.887685	-0.171881	5.94734	ns
SERPING1	0.00150873	0.00242251	0.96637	-0.0493531	2.61573	ns
SF1	3.69659e-05	6.92935e-05	0.894219	-0.1613	4.15931	ns
RAB7A	0.000938883	0.00154685	1.08272	0.114658	2.81055	ns
THUMPD1	2.09893e-06	4.29698e-06	1.00879	0.0126313	5.36684	ns
SCRIB	6.55371e-08	1.44758e-07	1.03437	0.0487501	6.83936	ns
SAA4	0.00633762	0.00932832	0.899677	-0.152521	2.0302	ns
MRPL2	1.66485e-16	4.85297e-16	1.01876	0.0268109	15.314	ns
IPO9	0.000524881	0.000892359	0.844707	-0.243477	3.04946	ns
LARS1	0.22493	0.252191	1.04543	0.0640964	0.598271	ns
IGKV2D-24	0.00541076	0.0080479	1.02617	0.0372706	2.09432	ns
PLSCR3	0.000164598	0.00029231	1.12211	0.166217	3.53416	ns
CCT4	0.00333622	0.00511716	1.00686	0.00986958	2.29097	ns
AACS	0.678369	0.700548	1.19319	0.25482	0.154562	ns
FLNC	0.000603918	0.00101967	0.924775	-0.112825	2.99154	ns
GSTM3	0.209219	0.235411	0.897523	-0.155979	0.628174	ns
ALDH9A1	0.0903935	0.108091	0.931203	-0.102833	0.966211	ns
AFM	0.321281	0.349928	1.10633	0.145777	0.456022	ns
UQCRC1	0.505436	0.532914	1.01603	0.0229373	0.273343	ns
CPXM2	2.39117e-22	7.78626e-22	1.09007	0.124427	21.1087	ns
RPSA	0.559297	0.585376	1.00982	0.0141046	0.232565	ns
ZYX	0.421932	0.451108	1.18889	0.249616	0.345719	ns
AGPAT1	0.043798	0.0556217	0.982304	-0.0257588	1.25476	ns
LSP1	0.00300644	0.0046403	1.1944	0.256292	2.33345	ns
COPB1	0.941052	0.946187	1.20737	0.271864	0.024023	ns
TRADD	3.72937e-21	1.18899e-20	0.893103	-0.163102	19.9248	ns
SLC25A3	0.388792	0.417798	0.850594	-0.233458	0.379034	ns
CALR	0.00280068	0.00433938	1.07675	0.106688	2.36257	ns
SEC16A	2.99641e-19	9.19509e-19	1.08792	0.121568	18.0364	ns
UNCX	3.18545e-58	1.50171e-57	1.12765	0.173324	56.8234	ns
ARHGEF1	6.6246e-11	1.65037e-10	0.932456	-0.100893	9.78242	ns
UAP1	1.19646e-13	3.26993e-13	0.902509	-0.147987	12.4855	ns
KIF2A	3.05113e-144	3.22777e-143	0.99714	-0.0041326	142.491	ns
S100A8	0.0235388	0.0314278	1.36426	0.448115	1.50269	up
COG8	6.41371e-66	3.23023e-65	1.12512	0.170079	64.4908	ns
COL5A2	0.0119738	0.0168197	2.43567	1.28432	1.77418	up
RPL10	0.16712	0.19069	1.25404	0.326578	0.719671	ns
CNP	0.45559	0.484167	1.01562	0.0223603	0.315005	ns
MGMT	8.14946e-73	4.39474e-72	1.13739	0.185726	71.3571	ns
LMAN1	0.000634164	0.00106626	0.879583	-0.185109	2.97214	ns
ANXA7	0.28393	0.312634	0.877442	-0.188624	0.504964	ns
ANXA5	0.0102934	0.0146029	0.93431	-0.0980264	1.83556	ns
AFG3L2	0.00671594	0.00985985	0.923241	-0.115221	2.00613	ns
ATP6V1E1	0.0257146	0.0340551	0.895816	-0.158726	1.46782	ns
SNU13	0.00199293	0.00315417	0.846008	-0.241256	2.50111	ns
RBKS	3.52727e-168	6.96321e-167	1.02053	0.029321	166.157	ns
H1-10	0.144437	0.166242	1.05118	0.072015	0.77926	ns
RAB5C	0.182643	0.207462	1.38142	0.466148	0.683062	ns
CNN3	0.382171	0.411383	1.02388	0.0340397	0.385754	ns
CNN1	0.00814384	0.0117918	1.18408	0.243761	1.92842	ns
SUMF2	0.923976	0.930499	0.822123	-0.282575	0.0312842	ns
ALDH16A1	0.0267448	0.0353137	0.848454	-0.237091	1.45206	ns
PFDN2	9.16575e-09	2.10441e-08	1.1308	0.177343	7.67687	ns
NIT1	0.310527	0.339385	0.935967	-0.095471	0.469308	ns
HSPA2	0.0153077	0.0211599	1.12311	0.167504	1.67449	ns
FERMT3	6.55451e-19	2.00166e-18	0.842838	-0.246672	17.6986	ns
RNH1	1.57695e-06	3.24943e-06	0.706009	-0.502241	5.48819	down
C7	2.68586e-20	8.41735e-20	0.826433	-0.275031	19.0748	down
GSDMA	0.495229	0.522525	0.934092	-0.0983637	0.281893	ns
DPP9	1.45616e-39	5.79582e-39	0.737167	-0.439936	38.2369	down
ATP1B1	0.63755	0.661019	1.07578	0.105382	0.179786	ns
THRAP3	0.00307097	0.00473659	1.05736	0.0804681	2.32453	ns
TRAPPC3	0.0918695	0.109619	1.07735	0.107483	0.960115	ns
RPL21	0.0632655	0.0780581	1.13216	0.17908	1.10758	ns
SEC11C	4.03357e-13	1.08034e-12	1.22713	0.295287	11.9664	up
PDLIM1	2.50872e-25	8.52694e-25	0.905405	-0.143365	24.0692	ns
KPNB1	8.43163e-09	1.94191e-08	1.06301	0.0881597	7.71177	ns
COL1A1	0.317655	0.346546	3.64835	1.86724	0.460239	ns
CMA1	0.00809018	0.0117256	1.04666	0.0657951	1.93087	ns
KLKB1	0.012694	0.0177748	1.00619	0.0088976	1.7502	ns
DCTPP1	7.03069e-07	1.46788e-06	1.24828	0.319946	5.83331	up
SF3B1	0.712637	0.733538	1.96602	0.975276	0.134577	ns
ASPRV1	1.81745e-09	4.29773e-09	0.802901	-0.316706	8.36676	down
AEBP1	0.66643	0.689345	1.20742	0.271931	0.161563	ns
CHD4	1.09195e-17	3.25816e-17	1.02096	0.0299263	16.487	ns
IGFBP7	5.25413e-165	9.14715e-164	1.04955	0.0697748	163.039	ns
FNBP1	1.89825e-08	4.31571e-08	1.15711	0.210526	7.36495	ns
PRXL2A	0.0420985	0.0536065	1.15795	0.211572	1.27078	ns
ARFGEF1	1.08697e-15	3.10703e-15	0.994925	-0.00734082	14.5077	ns
PRPH	0.000370756	0.000638925	0.955562	-0.0655783	3.19455	ns
CLIP1	0.048866	0.0615804	1.08928	0.123374	1.21056	ns
ALDH1L1	0.0035348	0.00539182	1.06253	0.0875081	2.26826	ns
MRC1	0.0306078	0.0399609	1.28221	0.35863	1.39836	up
LGALS1	0.00115811	0.00188556	0.953264	-0.0690528	2.72456	ns
ALDH7A1	0.394146	0.423037	0.89405	-0.161573	0.373621	ns
AP2M1	8.05221e-07	1.67483e-06	0.886687	-0.173503	5.77603	ns
NES	5.57893e-07	1.1692e-06	1.15109	0.203002	5.93211	ns
HNRNPA2B1	0.0138965	0.0193301	0.980137	-0.0289442	1.71377	ns
COL6A6	0.909771	0.918705	2.06147	1.04367	0.0368242	ns
CALB2	0.730768	0.751152	1.36026	0.443882	0.124272	ns
BZW1	0.859652	0.872092	1.11123	0.152163	0.0594379	ns
SPON1	3.47086e-12	9.06566e-12	0.992544	-0.0107963	11.0426	ns
PARP1	0.00751555	0.0109466	0.970008	-0.0439316	1.96072	ns
LARP1	4.82729e-16	1.38973e-15	1.03546	0.0502783	14.8571	ns
C1R	0.116216	0.136351	0.985011	-0.0217889	0.865341	ns
PREP	0.000244551	0.000428959	0.857836	-0.221225	3.36758	ns
LYPLAL1	0.446084	0.474652	1.02087	0.0297971	0.323625	ns
GLUL	0.00367998	0.00559975	0.872471	-0.196821	2.25183	ns
PSMD10	0.01804	0.0246289	0.966687	-0.0488797	1.60856	ns
CD163	3.43752e-16	9.9351e-16	0.945713	-0.0805258	15.0028	ns
CD99	5.04442e-26	1.73591e-25	1.47417	0.559901	24.7605	up
UGP2	0.0489221	0.0616335	0.84622	-0.240896	1.21018	ns
C6	1.17714e-11	3.00885e-11	0.830647	-0.267693	10.5216	down
NCK1	3.08642e-71	1.6306e-70	0.989445	-0.0153088	69.7877	ns
GMPR2	1.59822e-52	7.19689e-52	0.834092	-0.261721	51.1429	ns
PTGR2	0.00958694	0.0136797	0.900098	-0.151846	1.86392	ns
IGF2R	3.48582e-06	7.01926e-06	0.974878	-0.0367065	5.15371	ns
ETFB	0.000550103	0.000932371	1.24227	0.312979	3.03041	up
OCIAD1	0.00570724	0.00845192	1.36872	0.452826	2.07304	up
COX5A	0.0343504	0.0444014	1.11526	0.157386	1.3526	ns
CAVIN2	0.000736835	0.00123	0.958197	-0.0616057	2.91009	ns
AHCYL1	0.147053	0.169033	0.798505	-0.324627	0.772029	ns
MAPK13	4.35643e-71	2.29062e-70	0.929815	-0.104984	69.64	ns
EIF1AY	0.00216554	0.00340784	1.12689	0.172344	2.46752	ns
HMGB1	0.0173755	0.0237657	0.951954	-0.0710356	1.62405	ns
GLO1	2.67814e-05	5.08272e-05	1.02298	0.0327717	4.2939	ns
LRBA	5.33819e-06	1.05807e-05	1.06984	0.0973908	4.97549	ns
RPS10	0.00328663	0.00504985	1.05827	0.0817045	2.29672	ns
CSRP1	0.00973135	0.0138679	0.867552	-0.204979	1.85799	ns
IGHV6-1	0.466269	0.494091	0.890122	-0.167925	0.306193	ns
ATAD3A	1.83972e-06	3.7768e-06	0.858576	-0.219982	5.42288	ns
NDUFB4	0.000846453	0.00140083	0.966014	-0.0498838	2.85361	ns
CSTF2	0.0525875	0.065727	1.11527	0.15739	1.18226	ns
ADH5	0.269529	0.298337	0.898388	-0.15459	0.525293	ns
ADD3	0.0640064	0.0789061	1.06841	0.0954698	1.10289	ns
NME2	0.0533661	0.0666248	0.875643	-0.191585	1.17636	ns
TXNL4A	9.61792e-06	1.87441e-05	0.461387	-1.11595	4.72713	down
DDX39B	0.0259821	0.0343888	0.800496	-0.321033	1.46358	down
AKR1B10	0.173332	0.197342	1.19709	0.25953	0.704781	ns
ROCK2	0.000127682	0.000228864	0.989552	-0.0151521	3.64042	ns
ZNF638	3.40876e-182	2.81974e-180	0.969661	-0.0444474	179.55	ns
SLC25A24	0.582598	0.608323	0.954675	-0.0669181	0.215865	ns
PPP1CA	0.748368	0.768171	1.19956	0.26251	0.114542	ns
BDH2	0.0668239	0.0821734	0.931721	-0.102029	1.08527	ns
SNRPGP15	0.116486	0.136632	1.09013	0.124501	0.864448	ns
TOM1L2	2.08386e-07	4.47321e-07	0.98831	-0.0169645	6.34938	ns
SERPINB6	3.9135e-07	8.28014e-07	0.971413	-0.0418431	6.08196	ns
TAGLN2	0.00858145	0.0123365	0.844623	-0.24362	1.90881	ns
CDSN	0.055521	0.0691394	0.911947	-0.132977	1.16027	ns
BAG6	0.00143687	0.00231553	0.872012	-0.19758	2.63535	ns
EXOC8	0.000433364	0.000741904	0.910655	-0.135024	3.12965	ns
PCYT2	0.00284366	0.00440135	1.13854	0.187187	2.35641	ns
COL11A1	6.3046e-06	1.24571e-05	1.68658	0.754099	4.90458	up
NIBAN2	0.684747	0.706639	0.894111	-0.161474	0.150802	ns
RPL13A	0.353168	0.38221	0.631991	-0.662023	0.417698	ns
GAR1	0.154946	0.177551	0.943732	-0.0835504	0.750677	ns
C1RL	1.93276e-171	4.58622e-170	0.898509	-0.154394	169.339	ns
NDUFB7	2.38604e-36	9.25533e-36	0.849795	-0.234813	35.0336	ns
TRIP6	1.669e-24	5.59963e-24	0.718467	-0.477006	23.2518	down
PFAS	0.00119224	0.00193827	0.976343	-0.0345404	2.71259	ns
SURF4	5.18002e-112	3.78613e-111	1.20991	0.274899	110.422	up
GATD3B	0.104619	0.123565	0.990246	-0.0141411	0.908106	ns
MCM4	2.97554e-07	6.34419e-07	0.933468	-0.0993275	6.19762	ns
RPL24	0.120949	0.141379	1.75008	0.807421	0.849614	ns
MCRIP1	1.64003e-175	5.07147e-174	1.11784	0.160713	173.295	ns
PGM2L1	2.78976e-131	2.48215e-130	0.736362	-0.441513	129.605	down
CDV3	0.129699	0.150929	1.30993	0.389494	0.821228	ns
LAMTOR4	3.67841e-57	1.71401e-56	0.814763	-0.295547	55.766	down
DLD	0.0751234	0.0914384	1.28805	0.365189	1.03887	ns
ATP6V1G1	2.19492e-09	5.16273e-09	0.905634	-0.143	8.28712	ns
CD74	7.87352e-18	2.35407e-17	0.888074	-0.171248	16.6282	ns
KRT1	0.00358486	0.00545876	0.95748	-0.0626853	2.26291	ns
JPT2	2.06536e-05	3.93664e-05	1.11718	0.159864	4.40487	ns
PSMD12	0.871133	0.882913	0.861232	-0.215527	0.054082	ns
PTK6	0.000106629	0.000192063	0.969465	-0.0447394	3.71656	ns
BLVRA	0.128724	0.150013	0.898781	-0.153958	0.823872	ns
CUL5	2.50088e-21	8.00789e-21	0.908641	-0.138218	20.0965	ns
ESYT1	0.0221228	0.0296806	0.763442	-0.38941	1.52753	down
TMEM200C	3.94938e-20	1.23422e-19	1.71051	0.774427	18.9086	up
TAP2	9.06111e-09	2.08255e-08	0.977331	-0.0330813	7.6814	ns
PGLYRP2	0.122094	0.142529	0.956356	-0.06438	0.846098	ns
AHCYL2	1.17058e-63	5.77067e-63	0.90527	-0.14358	62.2388	ns
MTCH1	8.96106e-42	3.66227e-41	0.990294	-0.0140715	40.4362	ns
SERPINB2	3.9762e-157	5.47749e-156	0.768203	-0.380441	155.261	down
CRYBG1	5.93252e-10	1.42265e-09	0.994053	-0.0086057	8.8469	ns
ABHD16A	1.03295e-07	2.25565e-07	1.2022	0.265678	6.64673	up
COL4A2	0.000772457	0.00128414	1.00855	0.0122764	2.89139	ns
MBNL1	0.0088623	0.0127155	0.818285	-0.289324	1.89567	down
USP7	2.25027e-60	1.08513e-59	0.971918	-0.0410939	58.9645	ns
LMOD1	5.49935e-05	0.000101792	1.16959	0.226003	3.99229	ns
ERAP1	3.91039e-31	1.43144e-30	1.05468	0.0768079	29.8442	ns
CRYZ	0.631287	0.654986	0.928867	-0.106456	0.183768	ns
ADH1B	0.700148	0.722196	1.19204	0.253433	0.141345	ns
S100A7	0.228152	0.255544	2.5979	1.37735	0.592534	ns
THBS3	8.31876e-24	2.77e-23	0.963026	-0.0543527	22.5575	ns
SRRM1	6.58426e-154	8.36656e-153	0.816495	-0.292483	152.077	down
RBM25	0.0132103	0.0184569	1.33017	0.411608	1.73384	up
EIF3B	2.97964e-05	5.62834e-05	0.922869	-0.115802	4.24962	ns
POR	0.820141	0.835636	1.01572	0.0225069	0.0779827	ns
MBP	0.115478	0.135557	0.89348	-0.162493	0.867879	ns
ACY1	0.921569	0.928612	1.14877	0.200086	0.0321659	ns
CDH13	0.00629941	0.00927605	0.951755	-0.0713381	2.03264	ns
BGN	0.00907565	0.0129963	0.855267	-0.225554	1.88618	ns
C4BPA	0.0951425	0.113097	0.804198	-0.314378	0.94655	ns
RTCB	0.219164	0.2461	0.910086	-0.135924	0.608888	ns
COCH	9.13026e-05	0.000165739	0.47769	-1.06585	3.78058	down
TGFB1I1	3.61114e-35	1.38375e-34	1.03752	0.0531394	33.8589	ns
SMAD4	3.40535e-53	1.54287e-52	0.811936	-0.300562	51.8117	down
RPL9; RPL9P7; RPL9P8; RPL9P9	0.00378728	0.00575115	0.880459	-0.183673	2.24025	ns
NDUFAF2	0.000616502	0.00103933	1.41135	0.49708	2.98325	up
CTTN	0.000117206	0.000210514	1.1204	0.164017	3.67672	ns
SORBS2	0.00353769	0.00539412	0.979027	-0.0305788	2.26808	ns
MAPK3	0.00725398	0.0105865	0.981776	-0.0265342	1.97525	ns
PLAA	0.00155347	0.00248712	0.802871	-0.316759	2.6043	down
ILVBL	0.0545295	0.0679812	0.876116	-0.190807	1.16761	ns
SOD1	0.0265068	0.0350099	1.32456	0.405518	1.45581	up
CKB	0.272359	0.300942	1.11914	0.162392	0.521516	ns
PSMB5	0.0017544	0.00279666	0.979141	-0.0304109	2.55336	ns
TPT1	0.960013	0.963172	0.966639	-0.0489507	0.0162961	ns
RPL5	0.0475854	0.0600521	0.762791	-0.39064	1.22147	down
IDE	0.0507644	0.0637366	1.03405	0.0483017	1.19561	ns
PF4	0.00329736	0.00506283	0.696679	-0.521433	2.29561	down
NAGK	0.436079	0.464773	1.0051	0.00733941	0.33276	ns
STAG2	2.92811e-10	7.06774e-10	1.16794	0.223963	9.15072	ns
HOOK2	4.91029e-45	2.05618e-44	1.23015	0.298838	43.6869	up
FAH	0.233034	0.260616	1.08426	0.116706	0.583999	ns
ACTR10	8.52493e-15	2.395e-14	0.958105	-0.0617441	13.6207	ns
PTGES3	0.508664	0.535934	0.881884	-0.18134	0.270889	ns
BPHL	0.0010735	0.00175491	0.999165	-0.00120462	2.75575	ns
SELENOM	3.46375e-153	4.31456e-152	1.11248	0.153782	151.365	ns
H2AC7	0.0184252	0.0251082	1.3475	0.430289	1.60018	up
RPL32	0.0417597	0.0532165	0.927952	-0.107878	1.27395	ns
BPNT1	0.186211	0.211188	0.964553	-0.0520675	0.67533	ns
GSTM5	0.590375	0.616152	0.834716	-0.260643	0.210312	ns
IDH3B	0.00801689	0.0116308	1.00853	0.0122496	1.93439	ns
TGM1	1.69006e-27	5.94548e-27	1.00544	0.007821	26.2258	ns
ASAH1	0.0985063	0.116844	0.99617	-0.00553549	0.932393	ns
RPS4Y1	0.00640445	0.00942132	0.962738	-0.0547854	2.02589	ns
LTBP2	1.99865e-06	4.09547e-06	1.2786	0.354562	5.3877	up
COLGALT1	0.000378908	0.000652465	1.02702	0.0384608	3.18544	ns
MAP1A	0.00215921	0.00339909	1.0436	0.0615704	2.46864	ns
F2	2.75891e-05	5.23377e-05	0.826713	-0.274542	4.28119	down
PTBP1	0.00988476	0.0140684	1.01709	0.0244446	1.85176	ns
GC	0.05859	0.0727358	1.05646	0.0792372	1.13825	ns
ACTN4	0.036215	0.0465937	1.07666	0.106563	1.33167	ns
NNMT	0.114437	0.134406	1.58127	0.661084	0.87158	ns
IGLV7-46	0.458469	0.486642	1.02833	0.0403011	0.312791	ns
PLP2	1.01328e-10	2.50739e-10	0.999184	-0.00117729	9.60078	ns
AHSG	0.00833943	0.0120395	0.965431	-0.0507551	1.91939	ns
TGFBRAP1	7.34513e-190	3.24801e-186	0.523308	-0.934267	185.488	down
F11	1.40842e-28	5.02666e-28	0.892698	-0.163757	27.2987	ns
EIF3I	3.65865e-08	8.21245e-08	1.01435	0.0205515	7.08553	ns
NAA10	7.49403e-12	1.92666e-11	0.967114	-0.048242	10.7152	ns
MRPL11	5.30117e-46	2.23468e-45	1.18659	0.246816	44.6508	ns
AKR1C3	0.0942636	0.112143	0.994556	-0.00787488	0.95023	ns
PCNA	0.0152548	0.0210933	0.892981	-0.163299	1.67585	ns
C1QB	0.000838157	0.00138762	0.912149	-0.132659	2.85773	ns
RHEB	0.0721217	0.0881731	0.960624	-0.0579563	1.05466	ns
LGALS3	0.0274653	0.0361894	0.915815	-0.126872	1.44142	ns
PCBP1	0.358092	0.387065	0.994024	-0.0086468	0.412216	ns
SERPINA4	0.702872	0.724837	0.963014	-0.0543714	0.13976	ns
KARS1	7.29326e-05	0.00013371	0.896052	-0.158345	3.87384	ns
RPL23	0.00459041	0.00688327	0.870142	-0.200677	2.1622	ns
VTI1B	9.04664e-76	5.00679e-75	1.22078	0.287802	74.3004	up
CRABP2	0.805465	0.821819	1.03791	0.0536814	0.0852237	ns
TPI1	0.0210721	0.0284348	0.854799	-0.226343	1.54615	ns
TOLLIP	0.958812	0.962475	0.948746	-0.0759067	0.0166108	ns
HK2	0.000747268	0.00124554	1.28969	0.367029	2.90464	up
PYGL	0.0779453	0.0945089	0.826917	-0.274185	1.02453	ns
GNAI1	1.53495e-18	4.64266e-18	0.91498	-0.128188	17.3332	ns
ARHGDIA	0.0110519	0.0156089	0.991916	-0.0117103	1.80663	ns
EIF2S3	7.35446e-05	0.000134664	0.915439	-0.127464	3.87075	ns
GNAS	1.56236e-10	3.83607e-10	1.12657	0.171936	9.41611	ns
GIPC1	3.9607e-09	9.22287e-09	0.985771	-0.0206756	8.03513	ns
EXOC3	0.000807109	0.00133872	0.959899	-0.0590456	2.87331	ns
HNRNPC	0.0118452	0.0166549	0.971479	-0.0417459	1.77846	ns
NDUFA6	0.185411	0.210443	1.02564	0.0365233	0.676866	ns
AWAT2	0.00427227	0.0064346	1.17826	0.236662	2.19148	ns
GPI	0.0617018	0.0763845	0.951884	-0.0711416	1.11699	ns
EIF5B	0.0132091	0.0184569	1.01965	0.0280695	1.73384	ns
IFIT1	0.000945394	0.001557	1.46398	0.549899	2.80771	up
SARS1	0.200775	0.226602	0.952799	-0.0697565	0.644736	ns
KPNA4	0.000280213	0.000488604	1.09897	0.136153	3.31104	ns
PSMC1	0.0163543	0.0224941	1.02605	0.0371004	1.64793	ns
ME2	0.028167	0.0370477	0.971756	-0.0413337	1.43124	ns
ACO1	0.00685423	0.0100429	1.17229	0.229324	1.99814	ns
NDUFS5	2.74818e-06	5.57709e-06	0.933012	-0.100033	5.25359	ns
BRK1	0.00279753	0.00433603	0.910281	-0.135617	2.36291	ns
MTARC2	5.15738e-86	3.14013e-85	1.23911	0.309299	84.5031	up
PRPS1	0.50222	0.529648	0.818937	-0.288176	0.276012	ns
GOT1	0.00817362	0.011831	1.00322	0.00464286	1.92698	ns
OARD1	8.737e-41	3.5445e-40	1.05767	0.0808919	39.4504	ns
UACA	0.00153439	0.00246104	1.17332	0.230595	2.60888	ns
BNIP2	5.18688e-144	5.47408e-143	1.02933	0.0417056	142.262	ns
PRDX1	0.0178441	0.0243915	0.673846	-0.56951	1.61276	down
LCP1	0.00404344	0.00611912	1.02051	0.0292944	2.21331	ns
FBLN2	0.00218321	0.00343197	1.06905	0.0963262	2.46446	ns
KHSRP	0.00126571	0.00205017	0.995019	-0.00720416	2.68821	ns
RPS4X	0.000403631	0.000693687	1.13102	0.177624	3.15884	ns
PPIH	7.359e-07	1.53425e-06	0.896845	-0.15707	5.8141	ns
CLCA2	1.00502e-10	2.48976e-10	1.08692	0.120251	9.60384	ns
GPD1L	0.472945	0.500685	1.16131	0.215749	0.300435	ns
MSH2	0.00344203	0.00526848	1.15773	0.211294	2.27831	ns
ACACA	0.00836598	0.0120682	1.13763	0.186035	1.91836	ns
VAPB	0.0862175	0.10363	1.40802	0.493668	0.984515	ns
GART	0.775646	0.79396	0.957349	-0.0628836	0.100202	ns
HTRA1	0.0693188	0.0849578	1.37977	0.464426	1.0708	ns
VPS28	0.0967305	0.114861	1.26009	0.333527	0.939827	ns
PSMC3	0.21065	0.236961	1.08663	0.119862	0.625323	ns
CTNNBL1	0.000221292	0.000389241	0.958805	-0.0606905	3.40978	ns
TCP1	0.3016	0.330362	1.05958	0.0834919	0.481009	ns
A2ML1	0.00176905	0.00281697	0.934316	-0.0980181	2.55022	ns
RPLP2	0.00032511	0.000564222	1.29118	0.368695	3.24855	up
DNAJA2	0.00348077	0.00532042	0.682014	-0.552126	2.27405	down
PLCD1	1.71322e-06	3.52202e-06	0.876259	-0.190572	5.45321	ns
PTER	0.895928	0.906174	1.14765	0.198689	0.0427883	ns
AKAP2	1.77031e-19	5.45908e-19	0.960483	-0.0581681	18.2629	ns
STOM	0.0204546	0.0276691	1.04115	0.0581829	1.558	ns
GFUS	0.372324	0.401565	0.760887	-0.394246	0.396244	ns
DPP4	0.00189259	0.00300396	0.93926	-0.0904034	2.52231	ns
MOSPD2	3.18498e-67	1.61699e-66	0.987321	-0.0184096	65.7913	ns
AGL	0.134853	0.156392	0.946528	-0.0792833	0.805787	ns
LAMP2	0.560643	0.586507	1.12015	0.163696	0.231727	ns
NDUFA9	0.0910418	0.108749	1.04356	0.0615204	0.963577	ns
ACSL5	0.0143364	0.0198919	0.874461	-0.193534	1.70132	ns
FLOT2	0.000293617	0.000510969	1.08417	0.116588	3.29161	ns
CAVIN3	0.0107626	0.0152197	1.33754	0.419583	1.81759	up
SH3BGRL3	0.0163432	0.0224859	1.20565	0.269807	1.64809	up
TUBB2A	0.0158672	0.0218855	0.880081	-0.184292	1.65984	ns
LUM	0.0491598	0.0618977	0.821272	-0.284068	1.20833	down
STT3A	0.237616	0.265472	0.985151	-0.0215833	0.575982	ns
PGM5	0.0618448	0.07654	1.12283	0.167137	1.11611	ns
SRP14	0.220884	0.247906	0.901113	-0.150221	0.605713	ns
MCCC2	2.55179e-07	5.45913e-07	1.25918	0.332481	6.26288	up
NOMO3	0.00120529	0.00195732	1.07687	0.10684	2.70834	ns
ATP6V1A	0.00430892	0.00648317	1.07381	0.102737	2.18821	ns
PSMD7	0.00101743	0.00166695	1.04212	0.0595264	2.77808	ns
HK1	0.0178693	0.0244131	1.03568	0.0505831	1.61238	ns
STX7	0.00232077	0.00363272	1.14136	0.190758	2.43977	ns
NDUFA10	0.000210761	0.000371457	1.16045	0.214687	3.43009	ns
F9	2.53697e-17	7.52413e-17	0.907543	-0.139963	16.1235	ns
PGLS	0.170354	0.194101	0.924672	-0.112987	0.711972	ns
CPE	1.56402e-49	6.7938e-49	1.1483	0.199495	48.1679	ns
RPL7	0.479748	0.507522	0.886638	-0.173582	0.294545	ns
GPD1	0.300022	0.328961	1.3423	0.424705	0.482856	ns
ADK	0.000245913	0.000431006	1.04678	0.0659599	3.36552	ns
ATP5MG	0.0404346	0.0516619	0.973908	-0.0381433	1.28683	ns
CPA4	4.44088e-06	8.85771e-06	0.920124	-0.1201	5.05268	ns
LDHA	0.00839061	0.0120956	0.784178	-0.350746	1.91737	down
CTSZ	0.037228	0.0477997	0.969606	-0.0445301	1.32057	ns
SNX12	0.199518	0.225241	0.96437	-0.0523414	0.647353	ns
IL1RN	0.0253297	0.0336009	0.938958	-0.0908668	1.47365	ns
ITGAV	4.03077e-06	8.06884e-06	1.00542	0.00779396	5.09319	ns
VTN	0.00415565	0.00627391	0.91229	-0.132436	2.20246	ns
ACADM	0.0533109	0.0665747	1.33606	0.417981	1.17669	ns
FBP2	7.87379e-06	1.54678e-05	1.30283	0.381646	4.81057	up
H1-4	0.00926352	0.0132482	1.07461	0.103807	1.87784	ns
NCKAP1	0.364051	0.393218	0.785771	-0.347819	0.405367	ns
H1-2	0.0765149	0.092902	1.28004	0.356185	1.03197	ns
RDX	0.0515598	0.0645702	0.892101	-0.164721	1.18997	ns
SRM	0.847357	0.861383	1.58663	0.665966	0.0648039	ns
HADHA	0.0857553	0.10313	0.984423	-0.0226502	0.986614	ns
EPS8L2	0.880477	0.89177	0.966766	-0.0487612	0.0497472	ns
CAPN1	0.0346378	0.0447468	0.624632	-0.678921	1.34924	down
ATP6V1C1	0.000348761	0.000603373	0.908633	-0.13823	3.21941	ns
HINT1	0.0118127	0.0166198	0.828732	-0.271022	1.77937	down
APOH	0.245552	0.273716	0.778524	-0.361186	0.562699	ns
NIPSNAP2	3.86902e-05	7.24335e-05	1.12196	0.166018	4.14006	ns
NIPSNAP1	0.00119574	0.00194252	1.01989	0.028414	2.71163	ns
CCDC50	5.8065e-09	1.34502e-08	1.18983	0.250752	7.87127	ns
CLTB	0.0533916	0.0666378	1.38101	0.465727	1.17628	ns
MPP1	2.23938e-08	5.07562e-08	0.888409	-0.170704	7.29451	ns
MYO1C	0.664278	0.687441	0.940219	-0.088932	0.162764	ns
HMGB2	0.000527604	0.000896643	1.06576	0.0918882	3.04738	ns
ITGB1	0.0168155	0.023071	1.3872	0.472173	1.63693	up
ACTR3	0.00046465	0.000792396	0.855126	-0.225791	3.10106	ns
ITPRID2	4.63636e-38	1.82402e-37	0.94745	-0.0778788	36.739	ns
SLC2A3	1.78067e-23	5.89823e-23	0.989019	-0.0159294	22.2293	ns
CAP2	3.48091e-121	2.72918e-120	0.956797	-0.063715	119.564	ns
COTL1	0.30747	0.336376	1.00299	0.00430961	0.473175	ns
SEC62	0.0252437	0.0335118	0.958486	-0.0611703	1.4748	ns
NUDT5	0.0197866	0.0268394	0.968818	-0.0457024	1.57123	ns
ALDH4A1	0.694284	0.716314	0.850833	-0.233052	0.144896	ns
CBR1	0.139047	0.160666	0.850602	-0.233445	0.794077	ns
TALDO1	0.0344808	0.0445571	1.05099	0.0717472	1.35108	ns
NAMPT	0.082695	0.0997756	0.804673	-0.313526	1.00098	ns
SSB	0.0827965	0.0998707	0.873472	-0.195166	1.00056	ns
NCL	0.00830623	0.0119994	0.931706	-0.102054	1.92084	ns
RPL8	0.0881802	0.105673	0.90384	-0.145861	0.976036	ns
PMP2	0.00358711	0.00546031	1.23392	0.303251	2.26278	up
CFDP1	4.04254e-05	7.55862e-05	1.15431	0.207034	4.12156	ns
HRG	0.0371336	0.0476923	0.904975	-0.14405	1.32155	ns
EPHX1	0.87427	0.885687	1.05863	0.0822039	0.0527199	ns
NISCH	1.35197e-180	7.47303e-179	1.344	0.426531	178.127	up
H2AC21	0.0161622	0.0222646	0.881037	-0.182725	1.65239	ns
RPL19	0.757595	0.776921	0.901718	-0.149252	0.109623	ns
COMT	0.0252542	0.0335156	1.06325	0.0884869	1.47475	ns
ADAR	6.56611e-12	1.69302e-11	1.06006	0.0841413	10.7713	ns
PDXK	4.88739e-08	1.08877e-07	0.946485	-0.0793482	6.96307	ns
SDC1	0.00353245	0.0053901	1.16079	0.215112	2.2684	ns
CCT3	0.625095	0.649018	0.958497	-0.061154	0.187743	ns
UBTF	0.000993924	0.00163024	1.03513	0.0498115	2.78775	ns
SEC31A	0.0379278	0.0486135	1.01755	0.0251037	1.31324	ns
SNRPA1	5.90113e-06	1.16807e-05	1.01678	0.024012	4.93253	ns
SWAP70	4.49895e-32	1.66341e-31	0.930975	-0.103186	30.779	ns
DCUN1D1	1.4046e-07	3.04021e-07	0.926756	-0.109738	6.5171	ns
AP1G1	0.0246605	0.0327896	0.915021	-0.128123	1.48426	ns
EIF2AK2	4.07287e-149	4.66586e-148	1.04785	0.0674385	147.331	ns
NASP	3.77197e-09	8.78801e-09	1.06021	0.084356	8.05611	ns
IGHV1-18	0.0869988	0.104417	0.831846	-0.265612	0.98123	ns
CCT5	0.000233995	0.000411094	1.10519	0.144293	3.38606	ns
LZTFL1	0.119309	0.139831	1.25439	0.326987	0.854396	ns
MAPRE1	0.103374	0.12216	0.79485	-0.331245	0.913072	ns
RANBP2	3.18202e-09	7.43706e-09	1.17656	0.234578	8.1286	ns
C8A	0.0185211	0.0252312	0.717487	-0.478976	1.59806	down
SMCO4	9.56237e-160	1.41895e-158	0.962685	-0.0548649	157.848	ns
DAPL1	0.00809804	0.0117293	0.899446	-0.152891	1.93073	ns
MACROH2A1	0.00930262	0.0132998	0.937166	-0.0936232	1.87616	ns
CPVL	1.23475e-10	3.04692e-10	0.969152	-0.0452053	9.51614	ns
LSM6	6.51062e-06	1.28584e-05	1.00687	0.00987188	4.89081	ns
PTPRC	3.93446e-14	1.08739e-13	1.01228	0.0176054	12.9636	ns
HDGF	0.806878	0.822992	1.22186	0.289084	0.0846045	ns
H1-0	0.0246627	0.0327896	0.848726	-0.236629	1.48426	ns
AP2B1	0.268394	0.297155	0.83437	-0.261241	0.527017	ns
GPD2	0.958992	0.962475	0.935649	-0.0959605	0.0166108	ns
DBT	0.730637	0.751152	1.07405	0.103065	0.124272	ns
RPS20	0.00959435	0.0136859	0.951437	-0.0718203	1.86373	ns
HMGA1	0.185305	0.210377	1.30474	0.383767	0.677001	ns
TM7SF2	0.00850694	0.0122493	1.12401	0.168654	1.91189	ns
LAMB1	3.90309e-05	7.30405e-05	1.0366	0.0518656	4.13644	ns
GIGYF2	0.00137618	0.00222097	0.871972	-0.197646	2.65346	ns
RPL12	0.555163	0.581737	0.921079	-0.118604	0.235273	ns
HBG1	0.0400908	0.0512818	0.767178	-0.382367	1.29004	down
GNG5	0.456257	0.484642	0.945843	-0.0803269	0.314579	ns
TSN	8.1457e-05	0.000148783	0.816803	-0.291939	3.82745	down
NARS1	0.00299279	0.00462247	0.912792	-0.131641	2.33513	ns
GSTM1	0.0766116	0.0929939	0.811681	-0.301015	1.03155	ns
PES1	9.62166e-21	3.04996e-20	0.862402	-0.213567	19.5157	ns
CCS	0.0106353	0.0150494	1.00577	0.00830111	1.82248	ns
ATRN	1.36675e-05	2.63002e-05	0.895706	-0.158902	4.58004	ns
FKBP4	0.404218	0.433112	1.12803	0.173799	0.3634	ns
PMPCA	2.58031e-08	5.83339e-08	0.37773	-1.40457	7.23408	down
PDCD6IP	0.000213078	0.000375391	0.973829	-0.0382596	3.42552	ns
DPP3	0.000412543	0.000707903	0.989583	-0.0151078	3.15003	ns
ARHGAP17	0.000535431	0.000909246	0.918355	-0.122876	3.04132	ns
KRT25	0.0290993	0.0381604	0.926063	-0.110817	1.41839	ns
DNAJC7	1.49122e-26	5.15978e-26	0.702595	-0.509235	25.2874	down
CAPRIN1	0.0181237	0.0247294	0.941447	-0.0870488	1.60679	ns
OGN	0.1351	0.156636	0.871409	-0.198579	0.805107	ns
FMOD	0.825191	0.840008	0.947427	-0.077914	0.0757167	ns
IDH2	0.313699	0.342598	0.89298	-0.1633	0.465216	ns
SLC30A1	4.97678e-159	7.19194e-158	1.07972	0.110651	157.143	ns
GLG1	8.51808e-06	1.66594e-05	0.816039	-0.293289	4.77834	down
TOMM5	2.76175e-10	6.68077e-10	1.10884	0.149048	9.17517	ns
SAE1	0.0211145	0.0284747	0.935449	-0.0962693	1.54554	ns
CLTA	0.242807	0.270998	1.35467	0.43794	0.567034	ns
TMED5	3.63689e-06	7.31348e-06	1.40921	0.494886	5.13588	up
TMED7	1.83355e-05	3.50993e-05	1.09223	0.127273	4.4547	ns
HP1BP3	0.0016234	0.0025972	0.933821	-0.0987815	2.58549	ns
FBXL8	7.27055e-51	3.20223e-50	0.963622	-0.0534609	49.4945	ns
EMILIN3	5.16253e-86	3.14013e-85	0.895845	-0.158679	84.5031	ns
MAN2B1	8.87978e-28	3.14131e-27	0.952144	-0.0707486	26.5029	ns
SLK	0.000231166	0.000406287	0.933598	-0.0991265	3.39117	ns
ENAH	0.00326877	0.00502415	0.945423	-0.0809676	2.29894	ns
RPL3	0.105331	0.124372	0.869513	-0.20172	0.905278	ns
DST	1.1903e-05	2.29948e-05	0.967594	-0.0475266	4.63837	ns
CCNY	8.57352e-155	1.11835e-153	0.87465	-0.193222	152.951	ns
CYC1	0.850074	0.863945	1.02095	0.0299104	0.0635137	ns
HSPA4	0.345755	0.374554	0.921108	-0.118557	0.426486	ns
NAXE	0.0815138	0.0984041	0.930567	-0.103818	1.00699	ns
MAPK1	0.277224	0.305783	0.867444	-0.205157	0.514587	ns
COX7A2	0.000165392	0.000293485	1.1235	0.168002	3.53241	ns
IGFALS	0.558668	0.584855	1.03101	0.0440575	0.232952	ns
TRAM1	6.93431e-24	2.31074e-23	1.05414	0.0760608	22.6362	ns
PNP	1.15324e-05	2.23374e-05	0.847289	-0.239073	4.65097	ns
STUB1	0.000996325	0.00163357	1.00553	0.00795127	2.78686	ns
PRSS8	1.70003e-84	1.02698e-83	1.02171	0.0309917	82.9884	ns
MRPL17	1.11437e-41	4.55008e-41	1.03088	0.04388	40.342	ns
FABP9	0.361539	0.3906	1.10502	0.144078	0.408268	ns
AKT2	6.67125e-05	0.000122611	1.01407	0.0201632	3.91147	ns
RCC2	1.66082e-08	3.77979e-08	0.915453	-0.127442	7.42253	ns
RCC1	0.0141671	0.0196817	1.00162	0.00232979	1.70594	ns
CDKN2C	6.3975e-08	1.41519e-07	0.963822	-0.0531615	6.84918	ns
RER1	3.15695e-10	7.61595e-10	1.1624	0.217104	9.11828	ns
FEN1	3.42634e-05	6.43366e-05	0.935442	-0.0962807	4.19154	ns
LAMC1	0.0366854	0.0471441	1.25226	0.324532	1.32657	up
RPS9	0.0391698	0.0501474	0.874043	-0.194224	1.29975	ns
GET3	7.75387e-06	1.52457e-05	1.08388	0.116199	4.81685	ns
EXOC5	6.42787e-11	1.60316e-10	0.985668	-0.0208266	9.79502	ns
RPS25	0.000132414	0.000237059	1.04284	0.0605135	3.62514	ns
GPX1	0.419424	0.448643	0.816625	-0.292254	0.348099	ns
NECTIN1	1.82639e-52	8.20761e-52	0.991844	-0.0118149	51.0858	ns
GRHPR	0.51117	0.538317	0.910772	-0.134839	0.268962	ns
VCAN	0.0960627	0.11416	0.864042	-0.210826	0.942486	ns
AIMP2	0.385365	0.414518	0.936464	-0.0947047	0.382456	ns
MIF	0.0938137	0.111667	0.90252	-0.147969	0.952074	ns
SELENOF	3.31525e-65	1.65837e-64	1.05195	0.0730622	63.7803	ns
VPS35	0.0169641	0.0232389	0.944964	-0.0816692	1.63378	ns
FUBP1	0.0677434	0.0831884	0.964826	-0.0516593	1.07994	ns
SEPTIN10	0.320234	0.348873	0.857005	-0.222624	0.457333	ns
UBE2V1	0.0541134	0.0675006	0.919805	-0.120599	1.17069	ns
PSME3	2.02442e-41	8.25828e-41	1.11026	0.150895	40.0831	ns
LETM1	3.97927e-19	1.21943e-18	1.27335	0.348634	17.9138	up
CRYL1	0.135315	0.156844	0.938802	-0.0911067	0.804531	ns
ERLIN1	0.340727	0.36956	1.06058	0.0848487	0.432315	ns
IGKV3-20	0.00130267	0.00210772	0.944311	-0.0826654	2.67619	ns
IGKV3D-7	0.00498821	0.0074545	1.07287	0.101481	2.12758	ns
ACSL1	0.0411965	0.0525443	1.17648	0.234479	1.27947	ns
ABCF3	4.24361e-13	1.13522e-12	1.04537	0.0640082	11.9449	ns
DCTN2	0.000859377	0.00142115	1.10664	0.146191	2.84736	ns
DLGAP4	5.5409e-63	2.72546e-62	1.02214	0.0315929	61.5646	ns
PDLIM2	3.56063e-12	9.29463e-12	0.908226	-0.138877	11.0318	ns
MRC2	2.65189e-41	1.0798e-40	0.727911	-0.458165	39.9667	down
INTS3	7.44645e-27	2.58666e-26	0.859202	-0.218932	25.5873	ns
RARS1	0.0194858	0.0264475	0.997942	-0.0029723	1.57762	ns
CYP7B1	1.37972e-21	4.4404e-21	0.999029	-0.00140216	20.3526	ns
CSE1L	0.245389	0.273603	0.956153	-0.0646862	0.56288	ns
SEPTIN5	1.61374e-11	4.11058e-11	1.04626	0.0652386	10.3861	ns
SRPRB	0.0075342	0.0109701	1.10121	0.139093	1.95979	ns
AKR1C2	0.960123	0.963172	0.971499	-0.0417157	0.0162961	ns
AIFM1	1.11182e-07	2.4231e-07	1.2055	0.269632	6.61563	up
FKBP3	0.707825	0.729435	1.06479	0.0905747	0.137014	ns
ADA	2.82284e-08	6.35893e-08	1.04748	0.066917	7.19662	ns
FAM83H	0.00340121	0.00520781	0.935918	-0.0955465	2.28334	ns
FTL	0.299312	0.328345	2.76026	1.4648	0.48367	ns
RRAS	0.000201387	0.000355502	1.09631	0.132652	3.44916	ns
PFKP	0.0412574	0.0526068	0.915718	-0.127024	1.27896	ns
SUPT4H1	5.15683e-13	1.37619e-12	1.13815	0.186685	11.8613	ns
SLIRP	0.263052	0.291606	1.21935	0.286116	0.535204	ns
CCN5	1.96366e-154	2.53898e-153	0.776023	-0.365828	152.595	down
C1S	0.000894063	0.0014752	1.03871	0.0547861	2.83115	ns
TECR	0.111861	0.13159	1.08445	0.116966	0.880776	ns
CFI	0.00379039	0.00575389	1.01801	0.0257536	2.24004	ns
CDC42BPG	5.94039e-134	5.39392e-133	0.91634	-0.126044	132.268	ns
DYNC1LI2	0.942884	0.947814	1.19495	0.256956	0.023277	ns
PACSIN3	9.90806e-34	3.74794e-33	1.1336	0.180912	32.4262	ns
SERPINA1	0.00912438	0.0130576	0.868208	-0.203888	1.88414	ns
EPB41L1	3.42586e-05	6.43366e-05	1.02682	0.0381811	4.19154	ns
RAD50	0.435351	0.464249	1.6144	0.690998	0.333249	ns
TMEM120A	8.29434e-182	5.73087e-180	0.868136	-0.204006	179.242	ns
PRKAR2B	0.0134519	0.0187708	1.45355	0.539579	1.72652	up
MED11	5.87425e-169	1.20818e-167	0.788807	-0.342256	166.918	down
AIP	1.43723e-06	2.96291e-06	0.964006	-0.0528858	5.52828	ns
UQCRFS1	0.0944114	0.112288	1.05671	0.0795798	0.949666	ns
MYO1D	0.022187	0.0297577	1.03829	0.0542081	1.5264	ns
NUP93	8.43883e-05	0.000153883	1.12772	0.173415	3.81281	ns
RABEP2	1.58155e-07	3.41652e-07	0.654089	-0.612441	6.46642	down
PRELP	0.00100863	0.00165313	0.776153	-0.365587	2.78169	down
C6orf132	3.25769e-29	1.16928e-28	0.962279	-0.0554735	27.9321	ns
SERPINF1	0.00102567	0.00167981	1.01269	0.0181928	2.77474	ns
KRT27	0.0242005	0.032243	0.849323	-0.235614	1.49156	ns
STIM1	0.00421717	0.00636027	0.986873	-0.0190642	2.19652	ns
LRRC40	1.03716e-123	8.41531e-123	1.06252	0.0874887	122.075	ns
FLG2	2.65668e-09	6.23557e-09	0.721905	-0.470119	8.20512	down
RPS5	0.0114618	0.0161569	1.06431	0.0899248	1.79164	ns
KLK13	1.19339e-34	4.56504e-34	1.22724	0.295413	33.3406	up
RAC1	0.0415161	0.0529213	1.02041	0.029143	1.27637	ns
ABCF1	1.93402e-06	3.96488e-06	1.05412	0.076035	5.40177	ns
DDX17	0.541817	0.568696	0.973396	-0.0389011	0.24512	ns
MRPS18B	3.54886e-114	2.65086e-113	0.946351	-0.0795524	112.577	ns
ARRB1	0.090972	0.108694	0.871327	-0.198714	0.963793	ns
F11R	1.22863e-13	3.35579e-13	0.968903	-0.0455764	12.4742	ns
COL7A1	3.25849e-06	6.58248e-06	1.29007	0.367453	5.18161	up
SRSF4	0.143742	0.165485	0.894214	-0.161308	0.781241	ns
ACOX1	0.345546	0.374419	0.958926	-0.0605092	0.426642	ns
TAGLN	0.0181249	0.0247294	1.03136	0.0445481	1.60679	ns
CST3	0.00444542	0.00667718	1.03436	0.0487371	2.17541	ns
SMAP	1.27555e-27	4.50516e-27	1.27911	0.355144	26.3463	up
GCLC	0.0864388	0.103868	1.01963	0.0280521	0.98352	ns
NDUFS1	0.00858128	0.0123365	1.02153	0.0307324	1.90881	ns
NLN	1.12444e-98	7.53376e-98	1.06662	0.0930427	97.123	ns
DLAT	0.0280767	0.03694	0.840403	-0.250846	1.4325	ns
EEF1B2	8.86981e-08	1.94652e-07	0.970421	-0.0433172	6.71074	ns
HNRNPUL2	0.000336321	0.000582991	0.904823	-0.144293	3.23434	ns
COQ9	2.618e-06	5.32267e-06	1.09342	0.128854	5.27387	ns
PTPN14	1.77332e-165	3.14925e-164	1.08154	0.113081	163.502	ns
SKIC8	0.782626	0.800178	0.982118	-0.0260315	0.0968131	ns
RPL27A	0.19689	0.222558	0.838076	-0.254847	0.652557	ns
TXNRD1	0.00739488	0.0107779	1.15794	0.21156	1.96747	ns
DPP7	0.0759244	0.0923118	0.936862	-0.094091	1.03474	ns
TPMT	0.630891	0.654729	1.06503	0.0908888	0.183939	ns
ANK2	5.78079e-08	1.28391e-07	1.00073	0.00104856	6.89147	ns
GSTM2	0.429822	0.458989	0.880438	-0.183706	0.338198	ns
ACOT9	0.00040537	0.000696405	1.18164	0.24079	3.15714	ns
LTA4H	0.0845335	0.101689	1.0838	0.116093	0.992728	ns
ITIH2	0.140041	0.161687	1.0273	0.0388599	0.791326	ns
TUBB	0.016805	0.0230638	0.874573	-0.19335	1.63707	ns
GGPS1	0.0926522	0.110463	1.15461	0.207401	0.956782	ns
FTH1	0.0155385	0.0214656	1.4323	0.518337	1.66826	up
LASP1	0.0133359	0.0186147	1.16277	0.217572	1.73014	ns
COPA	0.0253392	0.0336009	0.978017	-0.0320691	1.47365	ns
MDH2	1.91326e-06	3.92413e-06	1.09804	0.134926	5.40626	ns
HSPA5	0.00714255	0.0104308	1.16432	0.219493	1.98168	ns
PITPNA	0.000117644	0.000211215	0.904511	-0.14479	3.67528	ns
RPN2	1.39893e-09	3.31338e-09	1.28777	0.364873	8.47973	up
ARF4	0.0204708	0.0276826	1.03118	0.0442971	1.55779	ns
RNASE4	1.54953e-146	1.70025e-145	0.87268	-0.196475	144.769	ns
BLMH	3.92375e-07	8.29785e-07	0.846304	-0.240752	6.08103	ns
VSNL1	0.0829189	0.0999911	1.57834	0.658405	1.00004	ns
NIPSNAP3A	0.00554777	0.00823782	1.00403	0.00580684	2.08419	ns
NPM1	0.00729999	0.0106466	1.04309	0.0608665	1.97279	ns
NDUFB6	2.3763e-10	5.7673e-10	1.26945	0.344206	9.23903	up
ATP5ME	1.38825e-13	3.78706e-13	1.2824	0.358847	12.4217	up
ERH	0.250107	0.278512	0.946385	-0.079501	0.555156	ns
CCT6A	0.123756	0.144393	0.943298	-0.0842138	0.840454	ns
ADSL	0.324368	0.352942	0.887341	-0.17244	0.452297	ns
SPAG9	3.08486e-26	1.06323e-25	1.04386	0.0619342	24.9734	ns
F10	7.2177e-07	1.5055e-06	0.901106	-0.150231	5.82232	ns
IGKV1-6	2.79781e-06	5.6752e-06	1.12417	0.168864	5.24602	ns
CAPZB	0.0306732	0.0400129	1.01142	0.0163855	1.3978	ns
MMAB	3.24301e-07	6.90115e-07	1.21292	0.278484	6.16108	up
MPHOSPH8	1.48741e-181	9.67255e-180	1.07682	0.106775	179.014	ns
RPL31	0.788447	0.805758	0.950648	-0.0730167	0.0937956	ns
HNRNPAB	0.893647	0.904281	0.969543	-0.0446225	0.0436968	ns
ZMPSTE24	3.25705e-09	7.60437e-09	0.879663	-0.184978	8.11894	ns
STX8	6.8862e-89	4.33155e-88	1.03975	0.0562306	87.3634	ns
ME1	0.0189887	0.0258145	1.19107	0.252263	1.58814	ns
PITHD1	4.55713e-06	9.0814e-06	1.04992	0.070282	5.04185	ns
MTPN	0.0355225	0.0458094	1.14068	0.189893	1.33905	ns
SF3A1	0.0214719	0.0288862	1.01218	0.0174608	1.53931	ns
ARPC5L	0.0920632	0.10982	1.01295	0.0185578	0.959318	ns
KRT19	0.0510821	0.0640446	1.05725	0.0803204	1.19352	ns
PON1	6.60861e-05	0.000121511	0.966375	-0.0493455	3.91539	ns
ECHDC3	0.0184095	0.0250945	1.14698	0.197837	1.60042	ns
STAM2	7.69885e-09	1.77684e-08	0.98619	-0.0200627	7.75035	ns
SERPINA3	0.140692	0.162397	0.866416	-0.206869	0.789423	ns
POF1B	8.47981e-07	1.76046e-06	0.790978	-0.33829	5.75437	down
DSC2	8.07041e-07	1.67782e-06	0.752865	-0.409537	5.77525	down
ATXN1	6.13468e-16	1.76039e-15	1.94471	0.959558	14.7544	up
ERO1A	0.416901	0.44616	1.03003	0.0426815	0.350509	ns
MMS19	4.10333e-05	7.66904e-05	1.08266	0.114585	4.11526	ns
COX7C	0.671038	0.693788	1.20411	0.267962	0.158773	ns
ETFDH	1.65828e-08	3.77596e-08	1.12028	0.163853	7.42297	ns
KRT3	3.64878e-57	1.70199e-56	0.932825	-0.100322	55.769	ns
CDH1	0.0734611	0.0896866	1.10249	0.14076	1.04727	ns
RBBP9	3.00273e-09	7.02543e-09	0.912627	-0.131902	8.15333	ns
HEBP2	0.0595669	0.0739071	1.0416	0.058807	1.13131	ns
SACM1L	0.00181927	0.00289277	0.879653	-0.184993	2.53869	ns
CD81	0.00334288	0.0051256	0.914692	-0.128641	2.29026	ns
HMGCS1	0.193622	0.219144	1.186	0.246108	0.65927	ns
NDUFA4	0.151506	0.173699	1.02932	0.0416929	0.760202	ns
SNRPD2	0.0212363	0.0286127	0.954496	-0.0671887	1.54344	ns
SPN	2.4072e-104	1.69231e-103	1.12849	0.17439	102.772	ns
COL28A1	0.11778	0.138076	0.846961	-0.239633	0.859882	ns
FMO5	2.24585e-29	8.07409e-29	1.23625	0.305975	28.0929	up
U2AF1	0.71203	0.733246	1.40516	0.490737	0.13475	ns
GPLD1	7.4129e-07	1.54404e-06	1.02848	0.0405106	5.81134	ns
KRT18	0.747297	0.76725	1.15578	0.208862	0.115063	ns
PDIA6	0.965692	0.9681	1.09659	0.133028	0.0140796	ns
RBM39	0.040968	0.052283	1.04215	0.0595695	1.28164	ns
LNPEP	3.98666e-21	1.26919e-20	0.88529	-0.175778	19.8965	ns
LGALSL	1.81904e-12	4.78511e-12	0.876533	-0.19012	11.3201	ns
SRPK1	4.23037e-72	2.26473e-71	0.939844	-0.0895069	70.645	ns
NADSYN1	5.37254e-22	1.74174e-21	1.14944	0.200935	20.759	ns
HTRA2	2.68681e-36	1.03946e-35	1.10859	0.148731	34.9832	ns
SLC12A7	3.60573e-186	7.97227e-184	0.837753	-0.255404	183.098	ns
ISCU	7.58028e-22	2.4485e-21	1.27593	0.351548	20.6111	up
GPS1	0.0213711	0.028768	1.00592	0.0085191	1.54109	ns
NAE1	3.56209e-13	9.5696e-13	1.0329	0.0467062	12.0191	ns
MRPL44	6.83433e-147	7.55536e-146	1.13887	0.1876	145.122	ns
ATP6V1B1	9.15766e-28	3.23703e-27	0.910141	-0.135838	26.4899	ns
MT-ATP8	4.37071e-13	1.16781e-12	1.21799	0.284504	11.9326	up
KRTAP2-3	1.90194e-19	5.8568e-19	0.541354	-0.885356	18.2323	down
HMGN1	0.207095	0.233258	1.43089	0.516916	0.632163	ns
CPNE3	0.247764	0.275973	0.83193	-0.265466	0.559133	ns
GSN	0.018158	0.024767	0.810426	-0.303247	1.60613	down
SNTB2	0.0176466	0.024129	0.988683	-0.0164196	1.61746	ns
TAP1	2.22204e-10	5.40178e-10	0.97026	-0.043557	9.26746	ns
PDS5B	0.0319189	0.0414646	0.93128	-0.102713	1.38232	ns
HLA-A	3.09974e-06	6.27326e-06	1.16426	0.219412	5.20251	ns
CRABP1	0.000637669	0.00107175	1.00178	0.00256129	2.96991	ns
CRLF3	5.26842e-12	1.3616e-11	0.919262	-0.121452	10.866	ns
BCKDHA	1.20512e-06	2.48905e-06	0.947308	-0.0780953	5.60397	ns
HSPH1	3.97075e-15	1.12124e-14	1.08617	0.119254	13.9503	ns
ATP2B4	0.0120828	0.016962	0.945247	-0.0812372	1.77052	ns
SRP68	2.1063e-06	4.31007e-06	1.04108	0.0580753	5.36552	ns
PSAP	0.434521	0.463559	1.22013	0.287034	0.333895	ns
RHOA	7.08179e-05	0.000129995	0.911304	-0.133996	3.88607	ns
MYBBP1A	0.000340689	0.000590332	0.681515	-0.553183	3.2289	down
NECAP1	1.59089e-78	8.98457e-78	1.01298	0.018604	77.0465	ns
IGFBP5	3.12834e-09	7.31546e-09	1.25051	0.322512	8.13576	up
NFKB1	0.000990206	0.00162535	0.909662	-0.136598	2.78905	ns
TATDN1	1.66529e-31	6.12129e-31	1.10938	0.149749	30.2132	ns
HNRNPUL1	3.82875e-05	7.17404e-05	0.837806	-0.255313	4.14424	ns
KLC1	0.00010257	0.000185279	0.976838	-0.0338081	3.73217	ns
CRK	1.38599e-59	6.63294e-59	0.985023	-0.02177	58.1783	ns
SLC25A1	2.71212e-07	5.79931e-07	1.14771	0.198761	6.23662	ns
NRAS	1.09195e-19	3.38613e-19	1.03691	0.0522918	18.4703	ns
LYPD3	0.3236	0.352193	0.90557	-0.143102	0.453219	ns
RPS6	0.0318164	0.0413435	0.969202	-0.0451306	1.38359	ns
ARFGAP2	1.36081e-07	2.94975e-07	0.945528	-0.0808081	6.53021	ns
QARS1	0.214449	0.241051	0.923749	-0.114427	0.617892	ns
TBCD	1.4882e-08	3.39568e-08	1.03423	0.048559	7.46907	ns
EIF2B2	1.03509e-45	4.35504e-45	0.940313	-0.0887869	44.361	ns
CFL2	2.86729e-07	6.11929e-07	1.01068	0.0153304	6.2133	ns
STRAP	0.262414	0.291045	0.969317	-0.0449598	0.53604	ns
SERPINA12	0.00319022	0.00491025	0.877954	-0.187783	2.3089	ns
CD46	1.22342e-12	3.23563e-12	1.10594	0.145267	11.49	ns
ITSN1	1.25633e-18	3.80722e-18	0.937874	-0.0925338	17.4194	ns
CNDP2	0.185028	0.210117	1.10754	0.147362	0.677539	ns
ABCE1	3.36761e-12	8.80118e-12	1.00285	0.00410442	11.0555	ns
CCT7	0.00711638	0.0103994	1.06281	0.0878786	1.98299	ns
KRT6B	0.0141991	0.0197138	1.14564	0.196152	1.70523	ns
COPG1	4.25927e-05	7.95039e-05	1.06609	0.0923305	4.09961	ns
ENSA	0.284781	0.313415	1.04602	0.0649145	0.503881	ns
EIF3CL	0.00137222	0.00221539	0.853452	-0.228619	2.65455	ns
KRT33A	0.160944	0.184043	0.668398	-0.581222	0.735082	ns
KRT33B	0.209115	0.235355	0.831769	-0.265744	0.628277	ns
TES	6.04605e-05	0.000111538	1.05925	0.0830431	3.95258	ns
MAX	2.90265e-168	5.80792e-167	1.10291	0.141312	166.236	ns
TRIP11	5.91996e-61	2.86099e-60	1.28064	0.356861	59.5435	up
ARHGAP18	1.15727e-24	3.89456e-24	1.09439	0.130124	23.4095	ns
MRTFB	9.97173e-151	1.19499e-149	1.04975	0.0700447	148.923	ns
SPRR4	0.25766	0.286059	0.823837	-0.279568	0.543545	ns
YARS2	1.22031e-22	3.98834e-22	1.05267	0.0740499	21.3992	ns
ZFP36L1	2.84571e-182	2.41995e-180	0.820741	-0.285001	179.616	down
HACL1	0.000904978	0.00149266	1.11125	0.152185	2.82604	ns
ITGA3	0.00421524	0.00635954	1.11773	0.160575	2.19657	ns
FOXK1	2.03512e-107	1.44219e-106	0.965022	-0.051367	105.841	ns
RPS11	0.14972	0.17183	0.859184	-0.21896	0.764901	ns
ATG9A	2.61289e-180	1.35932e-178	0.984568	-0.0224376	177.867	ns
SCAMP2	8.06482e-20	2.50264e-19	1.0512	0.0720439	18.6016	ns
RECQL	1.77982e-05	3.41004e-05	0.882887	-0.179699	4.46724	ns
IGLV5-45	5.05617e-20	1.57564e-19	0.838881	-0.253462	18.8025	ns
ANXA11	0.562058	0.587569	0.923725	-0.114464	0.230941	ns
CROCC	7.83931e-15	2.20378e-14	1.11737	0.160108	13.6568	ns
HNRNPL	0.234438	0.262054	1.05747	0.080615	0.58161	ns
NONO	7.95793e-06	1.56083e-05	0.92594	-0.11101	4.80664	ns
COPS5	0.668671	0.691502	0.870583	-0.199946	0.160207	ns
AIMP1	0.301052	0.329845	0.974475	-0.037303	0.48169	ns
DBN1	5.91224e-81	3.40415e-80	1.00812	0.0116644	79.468	ns
DFFA	1.23433e-156	1.66409e-155	1.04933	0.0694659	154.779	ns
CYBB	7.84827e-173	2.00607e-171	1.05629	0.0790063	170.698	ns
RPL38	0.0754761	0.0918171	1.03321	0.0471356	1.03708	ns
CA2	0.0114326	0.0161208	0.927362	-0.108796	1.79261	ns
CD55	0.0639164	0.0788392	0.959284	-0.0599696	1.10326	ns
RDH13	6.27767e-119	4.84465e-118	1.0158	0.0226144	117.315	ns
ABCB7	2.73437e-08	6.16593e-08	1.07598	0.105645	7.21	ns
ABR	1.87661e-09	4.43527e-09	0.724005	-0.465928	8.35308	down
WASF2	0.209024	0.235312	1.00789	0.0113451	0.628356	ns
CRNN	4.33851e-178	1.71294e-176	1.10757	0.147397	175.766	ns
TMED9	0.033917	0.0439183	1.02067	0.0295173	1.35735	ns
PRG4	1.31834e-14	3.67572e-14	1.20184	0.26525	13.4347	up
LACTB	0.000344565	0.000596581	0.966786	-0.0487319	3.22433	ns
EPS15	0.0333783	0.0432842	1.0882	0.121949	1.36367	ns
FABP7	0.0303408	0.0396474	0.907242	-0.140441	1.40179	ns
PSMD8	0.01015	0.0144226	0.869112	-0.202386	1.84096	ns
PSMB6	6.37462e-05	0.000117354	0.976518	-0.0342821	3.9305	ns
EMC4	7.65309e-182	5.37174e-180	0.908654	-0.138197	179.27	ns
RALB	0.121872	0.142308	0.904711	-0.144471	0.846772	ns
TACC2	2.69952e-08	6.09045e-08	1.07628	0.106059	7.21535	ns
DAB2	7.89665e-21	2.50675e-20	0.896464	-0.157683	19.6009	ns
TMED3	0.0741197	0.090366	0.974707	-0.0369602	1.044	ns
HGS	2.85747e-11	7.23282e-11	0.932034	-0.101546	10.1407	ns
KLK5	1.91483e-149	2.22241e-148	0.810905	-0.302395	147.653	down
DNAJC9	0.131378	0.152842	0.938109	-0.092173	0.815758	ns
EMP2	3.47043e-167	6.53031e-166	0.97788	-0.0322701	165.185	ns
ABI1	0.257902	0.286255	0.920413	-0.119647	0.543246	ns
DNAJB2	0.0157829	0.0217828	1.00333	0.00479006	1.66189	ns
FKBP9	1.29847e-09	3.08038e-09	0.946712	-0.0790021	8.5114	ns
HNRNPA3	8.8632e-07	1.83919e-06	0.909971	-0.136108	5.73537	ns
EIF3G	0.0362756	0.0466582	1.01825	0.0260951	1.33107	ns
RAPH1	7.49465e-06	1.47492e-05	0.875481	-0.191852	4.83123	ns
MAP2K2	4.34332e-06	8.66705e-06	0.898943	-0.153699	5.06213	ns
PMPCB	5.08796e-06	1.01028e-05	0.984407	-0.0226728	4.99556	ns
EIF3J	1.28566e-28	4.59224e-28	1.04528	0.0638891	27.338	ns
AGPAT3	0.0454407	0.0575108	1.02281	0.0325325	1.24025	ns
SMS	3.44361e-10	8.28941e-10	0.942693	-0.0851406	9.08148	ns
SEPTIN9	0.459405	0.487402	1.09364	0.129137	0.312113	ns
EFEMP1	5.665e-14	1.55691e-13	0.883274	-0.179067	12.8077	ns
UPF3B	2.56454e-172	6.44341e-171	0.896645	-0.157391	170.191	ns
BCR	4.97953e-183	4.49377e-181	0.837429	-0.255962	180.347	ns
IRF2BPL	4.40193e-07	9.28248e-07	0.914093	-0.129586	6.03234	ns
C2	0.00350408	0.0053505	0.84119	-0.249496	2.27161	ns
RPL14	0.898676	0.908475	0.772359	-0.372656	0.0416868	ns
PRPF8	0.0302956	0.0396001	0.593902	-0.751702	1.4023	down
CAPZA1	0.0211046	0.0284699	0.996785	-0.00464501	1.54561	ns
HOPX	3.18263e-10	7.67373e-10	1.03739	0.0529589	9.11499	ns
PRKAR1A	0.023081	0.030863	1.02653	0.0377765	1.51056	ns
TSG101	0.00228315	0.00357637	0.846676	-0.240117	2.44656	ns
TBC1D9B	1.48247e-19	4.58745e-19	0.976639	-0.0341027	18.3384	ns
GOT2	0.0726901	0.0887944	0.914072	-0.12962	1.05161	ns
NDUFS8	4.18485e-79	2.38165e-78	1.09613	0.132418	77.6231	ns
SLC7A5	1.30879e-47	5.6189e-47	1.30326	0.382121	46.2503	up
DHRS1	4.75025e-08	1.05928e-07	0.964047	-0.0528247	6.97499	ns
SMTN	7.91102e-16	2.26571e-15	1.15466	0.207472	14.6448	ns
CUL4B	0.13383	0.155327	1.21726	0.28364	0.808753	ns
IGBP1	6.75198e-20	2.09819e-19	0.957225	-0.0630701	18.6782	ns
KDELR1	0.000350549	0.000606056	0.677592	-0.561512	3.21749	down
NPC1	0.00980491	0.0139592	1.30691	0.386164	1.85514	up
IGHG3	0.356031	0.38512	0.59981	-0.737424	0.414404	ns
POLR2B	0.00214427	0.00337797	1.07334	0.102105	2.47134	ns
CKAP5	4.69774e-37	1.83349e-36	0.88514	-0.176023	35.7367	ns
RALA	8.80071e-08	1.93327e-07	1.11049	0.1512	6.71371	ns
RAB25	0.00108448	0.0017722	0.941283	-0.0872993	2.75149	ns
PTGES	0.000175437	0.000310437	0.950367	-0.0734427	3.50803	ns
DDX3Y	1.56031e-12	4.1143e-12	1.03798	0.0537799	11.3857	ns
DDX3X	0.859006	0.872092	0.88097	-0.182835	0.0594379	ns
MCM7	2.74241e-07	5.86126e-07	0.942796	-0.0849818	6.23201	ns
RBM19	2.90966e-37	1.13863e-36	1.26049	0.333986	35.9436	up
CYGB	3.44784e-118	2.64694e-117	1.33555	0.417431	116.577	up
ST13	0.000789999	0.00131133	1.10325	0.141764	2.88229	ns
ARHGEF5	1.60914e-96	1.06045e-95	1.16068	0.214969	94.9745	ns
PLIN3	0.164737	0.188186	1.07554	0.105056	0.725412	ns
TCEAL3	0.0212872	0.0286638	1.29144	0.368977	1.54267	up
YPEL5	5.10651e-72	2.73047e-71	1.31006	0.389632	70.5638	up
SNX27	0.000627887	0.00105611	1.09909	0.136308	2.97629	ns
PFKM	0.45457	0.483315	0.996319	-0.00532089	0.31577	ns
COMMD3	9.34065e-15	2.61917e-14	1.02692	0.0383222	13.5818	ns
TRIM28	0.637323	0.660938	0.961474	-0.0566796	0.179839	ns
CIRBP	0.00119344	0.0019395	0.802128	-0.318095	2.71231	down
DMAC2	4.87544e-181	2.87456e-179	1.09996	0.137453	178.541	ns
MYCBP	0.91783	0.925363	1.42143	0.50734	0.0336878	ns
BPNT2	5.95009e-56	2.75223e-55	0.654195	-0.612208	54.5603	down
PSMA2	0.120563	0.14104	0.902644	-0.147771	0.850658	ns
CAMSAP1	3.20124e-104	2.23985e-103	1.62552	0.700901	102.65	up
KIAA1522	2.85431e-05	5.40547e-05	1.0301	0.0427824	4.26717	ns
EHD4	6.46128e-05	0.0001189	0.872558	-0.196677	3.92482	ns
PHYHD1	4.52524e-53	2.04817e-52	0.920454	-0.119583	51.6886	ns
KRT77	0.0309095	0.0402716	0.929744	-0.105095	1.395	ns
TPPP3	0.00294701	0.00455334	0.596602	-0.74516	2.34167	down
AHCY	0.152625	0.174937	0.742514	-0.42951	0.757119	ns
DYNC1LI1	0.0160377	0.0221069	0.838553	-0.254026	1.65547	ns
MAP1B	3.68523e-08	8.26792e-08	0.947284	-0.0781308	7.0826	ns
EEF1D	0.0836744	0.100765	0.961162	-0.0571484	0.996691	ns
ECHS1	0.0621851	0.0769181	1.01487	0.0212973	1.11397	ns
SH3BP1	0.0133335	0.0186147	1.11181	0.152909	1.73014	ns
DRG2	3.16662e-62	1.54556e-61	1.09834	0.135321	60.8109	ns
ANP32A	0.419336	0.448643	1.05426	0.0762271	0.348099	ns
CSRP2	1.69279e-83	1.01019e-82	0.935062	-0.0968662	81.9956	ns
SMARCA2	0.0137343	0.0191225	1.14327	0.193164	1.71845	ns
ACSL3	0.00088387	0.00145948	1.01476	0.0211442	2.8358	ns
PRRC1	0.00123252	0.00199934	0.902071	-0.148687	2.69911	ns
MTMR9	3.99142e-12	1.0358e-11	1.09526	0.131277	10.9847	ns
PC	0.911081	0.919641	1.21284	0.278392	0.0363815	ns
C8G	6.19255e-20	1.9257e-19	0.937935	-0.0924397	18.7154	ns
BROX	0.0378316	0.0485043	0.969065	-0.045334	1.31422	ns
TNPO2	0.000439567	0.000751359	1.10528	0.144411	3.12415	ns
ARHGAP10	3.40327e-06	6.86241e-06	1.016	0.0229028	5.16352	ns
DIS3	9.15377e-08	2.00684e-07	1.01894	0.0270719	6.69749	ns
PLIN5	5.69458e-09	1.31978e-08	0.728403	-0.457192	7.8795	down
SVIL	5.27446e-24	1.75895e-23	1.00534	0.00769019	22.7547	ns
SURF6	4.01213e-92	2.56382e-91	0.91432	-0.129229	90.5911	ns
ETFA	0.0231643	0.0309608	1.00311	0.00447552	1.50919	ns
MST1	9.20854e-39	3.64876e-38	1.01001	0.014368	37.4379	ns
SART1	1.97799e-09	4.6624e-09	1.27698	0.352735	8.33139	up
CD151	1.31721e-07	2.85664e-07	0.69418	-0.526618	6.54414	down
EPS15L1	9.32949e-05	0.000169078	1.01334	0.0191193	3.77191	ns
TTC39B	0.0168678	0.0231142	1.04726	0.0666261	1.63612	ns
RPL28	0.4296	0.458863	0.870692	-0.199765	0.338317	ns
LDB3	5.92521e-07	1.23942e-06	1.02641	0.0376042	5.90678	ns
DHCR7	0.176276	0.20059	1.10229	0.140498	0.697691	ns
NT5DC1	0.0118225	0.0166282	1.04991	0.0702675	1.77915	ns
SNX18	8.36215e-17	2.45208e-16	0.986208	-0.0200356	15.6105	ns
JCHAIN	0.00290068	0.00448803	0.994648	-0.00774158	2.34794	ns
TPPP	4.28003e-06	8.55233e-06	0.991995	-0.0115957	5.06792	ns
SLC29A1	2.85004e-34	1.08552e-33	0.579973	-0.785942	32.9644	down
TMEM245	1.23863e-35	4.76281e-35	1.23547	0.305061	34.3221	up
HNRNPF	0.0377753	0.0484462	1.05604	0.0786664	1.31474	ns
SERINC5	8.04389e-144	8.44895e-143	1.02568	0.0365827	142.073	ns
RBMX	1.28703e-14	3.59068e-14	1.08446	0.116974	13.4448	ns
DMTN	1.14145e-09	2.71079e-09	0.888527	-0.170512	8.5669	ns
CFL1	0.00128386	0.00207805	0.573828	-0.801309	2.68234	down
BAG3	2.02946e-45	8.50643e-45	1.1619	0.216492	44.0703	ns
C11orf96	2.86165e-124	2.33904e-123	1.15124	0.203184	122.631	ns
IGLV3-21	5.57905e-26	1.9169e-25	0.872477	-0.19681	24.7174	ns
MRRF	0.00250679	0.00391145	1.11263	0.15397	2.40766	ns
ECH1	0.0118033	0.0166118	1.07571	0.105295	1.77958	ns
EIF5	1.82701e-06	3.75246e-06	0.866355	-0.20697	5.42568	ns
ZC3H14	1.82374e-49	7.9142e-49	0.870203	-0.200576	48.1016	ns
CD34	0.156856	0.179554	0.926192	-0.110616	0.745805	ns
SCFD1	6.92417e-27	2.40713e-26	1.04723	0.0665821	25.6185	ns
ANXA2	0.0161351	0.0222342	0.87339	-0.195302	1.65298	ns
UBA6	4.46378e-08	9.96408e-08	0.955465	-0.0657254	7.00156	ns
AKAP13	9.77504e-08	2.13775e-07	1.1145	0.156393	6.67004	ns
ELOVL5	0.00796941	0.0115733	0.868034	-0.204177	1.93654	ns
CRKL	6.13666e-08	1.35885e-07	1.02698	0.0384074	6.86683	ns
CD276	1.14526e-18	3.47586e-18	1.30551	0.384609	17.4589	up
RPS6KA5	4.00921e-11	1.00903e-10	1.00543	0.00781136	9.99609	ns
PLRG1	0.185659	0.210617	1.38163	0.466369	0.676507	ns
VTA1	0.162655	0.185856	0.95153	-0.0716786	0.730824	ns
PKNOX1	4.41951e-128	3.75107e-127	0.738509	-0.437312	126.426	down
RBM10	1.14092e-11	2.91795e-11	1.0298	0.0423673	10.5349	ns
RPS16	0.0292931	0.0383805	0.856802	-0.222966	1.41589	ns
MRPL22	1.47588e-89	9.35008e-89	1.16588	0.221417	88.0292	ns
EIF3F	0.0165554	0.0227566	1.00193	0.00277567	1.64289	ns
ZRANB2	1.13285e-15	3.23608e-15	0.940389	-0.0886697	14.49	ns
PSMC2	0.993212	0.993661	0.967586	-0.0475378	0.00276172	ns
SAR1A	0.00935282	0.0133672	1.22307	0.290501	1.87396	up
TRAP1	0.869182	0.881137	1.09688	0.133412	0.0549564	ns
MGST1	0.00884892	0.0127045	0.695883	-0.523084	1.89604	down
JAM3	2.38009e-05	4.52677e-05	1.78477	0.835736	4.34421	up
PRDX2	0.0357325	0.0460399	0.967796	-0.0472246	1.33687	ns
NHP2	1.70711e-11	4.3459e-11	1.18581	0.245871	10.3619	ns
GIMAP1	6.29736e-05	0.000116077	0.803158	-0.316244	3.93525	down
WDR37	1.70894e-47	7.30138e-47	1.04124	0.0583024	46.1366	ns
ITPR3	5.37828e-05	9.96345e-05	1.00493	0.00708866	4.00159	ns
AGK	2.27064e-63	1.11812e-62	1.09601	0.132255	61.9515	ns
LAMA2	2.5494e-05	4.84463e-05	0.877222	-0.188986	4.31474	ns
PPP6R2	6.04384e-167	1.12767e-165	1.18129	0.240365	164.948	ns
EWSR1	0.621363	0.645599	0.861386	-0.215269	0.190037	ns
APOBR	1.2745e-78	7.20698e-78	1.09856	0.135608	77.1422	ns
KRT4	0.0290985	0.0381604	1.02479	0.0353224	1.41839	ns
PCYT1A	1.67436e-06	3.44534e-06	0.926497	-0.110143	5.46277	ns
TTYH1	1.27555e-110	9.21647e-110	0.909111	-0.137472	109.035	ns
CLEC3B	0.01686	0.0231106	0.80687	-0.309592	1.63619	down
CAMSAP3	6.64207e-93	4.26288e-92	0.973341	-0.0389827	91.3703	ns
TMSB4X	0.0421021	0.0536065	1.49753	0.58258	1.27078	up
FA2H	1.1209e-14	3.13511e-14	1.19911	0.261966	13.5037	ns
PLPBP	5.26797e-13	1.405e-12	0.993614	-0.00924301	11.8523	ns
MAP2K3	3.37286e-15	9.54853e-15	0.784799	-0.349604	14.0201	down
SP100	8.66895e-12	2.22485e-11	1.30364	0.382546	10.6527	up
HSD17B12	0.119932	0.14045	1.01385	0.019841	0.852479	ns
PFN1	0.000158089	0.000281203	0.999464	-0.000773193	3.55098	ns
CDC37	0.0103108	0.0146229	1.11863	0.161729	1.83497	ns
MTRES1	1.60131e-38	6.33361e-38	1.12279	0.167092	37.1983	ns
PLTP	3.1954e-80	1.83032e-79	1.103	0.141426	78.7375	ns
RPS28	1.18205e-74	6.4691e-74	1.05362	0.0753516	73.1892	ns
NCK2	6.3645e-167	1.18251e-165	1.11822	0.161202	164.927	ns
PRDX5	0.0288714	0.0379065	0.967751	-0.0472924	1.42129	ns
HNRNPH1	9.19602e-05	0.000166727	1.05139	0.0722917	3.77799	ns
LGALS3BP	1.06256e-05	2.06624e-05	1.21335	0.278994	4.68482	up
HARS1	0.27026	0.298997	0.884666	-0.176795	0.524333	ns
HCLS1	0.000776518	0.00128943	1.06561	0.0916793	2.8896	ns
MTMR6	6.34343e-170	1.37503e-168	0.814585	-0.295864	167.862	down
RAB1B	0.13808	0.159757	1.09398	0.129586	0.796541	ns
TIMM44	1.66195e-08	3.78043e-08	1.13002	0.176354	7.42246	ns
TRIP12	6.81041e-44	2.83042e-43	1.00545	0.00784765	42.5481	ns
SEPTIN2	0.0194703	0.0264346	0.913874	-0.129933	1.57783	ns
CYP51A1	0.121174	0.141567	1.15337	0.205856	0.849038	ns
SAMM50	0.000758743	0.00126371	0.84621	-0.240912	2.89835	ns
NUCB2	8.80969e-05	0.000160249	1.13322	0.180428	3.79521	ns
LAD1	0.62292	0.646913	1.01951	0.0278711	0.189154	ns
TMEM33	0.273317	0.30185	1.10399	0.142724	0.520208	ns
NUP107	3.72148e-12	9.69162e-12	1.00514	0.00739108	11.0136	ns
CYRIB	1.10395e-09	2.62597e-09	0.985839	-0.020576	8.58071	ns
U2SURP	2.91529e-06	5.91078e-06	1.04064	0.0574654	5.22836	ns
TIA1	3.215e-12	8.4073e-12	1.01159	0.0166225	11.0753	ns
ALDH1A1	0.109096	0.128577	1.11588	0.158185	0.890836	ns
DDX19B	2.92829e-143	3.03253e-142	1.14731	0.198253	141.518	ns
DARS2	5.51753e-11	1.38079e-10	1.10514	0.144229	9.85987	ns
CD207	0.0898141	0.107543	0.807963	-0.307639	0.968416	ns
CES1	0.536623	0.563913	0.888221	-0.17101	0.248788	ns
DDAH1	0.0627199	0.0774714	0.989019	-0.0159297	1.11086	ns
MRPS35	1.6732e-20	5.27364e-20	1.15099	0.202871	19.2779	ns
GIT1	0.0016483	0.00263513	1.01258	0.0180337	2.5792	ns
SCAMP1	1.92807e-05	3.68609e-05	1.19357	0.255286	4.43343	ns
CCDC9	2.55893e-18	7.70818e-18	1.09488	0.130776	17.113	ns
SGTA	2.00365e-179	9.63058e-178	0.912147	-0.132661	177.016	ns
BCAP29	0.306598	0.335505	1.15318	0.205624	0.474301	ns
ARPC1A	0.000358013	0.000617688	0.726596	-0.460775	3.20923	down
ATP6V1H	0.000620771	0.00104494	0.94919	-0.0752313	2.98091	ns
GK	5.58221e-17	1.64673e-16	1.01477	0.0211513	15.7834	ns
CD2AP	1.59035e-34	6.06775e-34	1.17697	0.235082	33.217	ns
EPB41	0.167845	0.19144	0.957649	-0.0624305	0.717968	ns
TRIM16	1.87865e-13	5.09344e-13	0.876072	-0.190879	12.293	ns
CSTA	0.148581	0.170611	2.07958	1.05629	0.767993	ns
H2AX	0.00503732	0.00752026	1.03008	0.0427615	2.12377	ns
TTR	0.467122	0.494758	1.74605	0.804096	0.305607	ns
ADRM1	4.86609e-103	3.36743e-102	0.839402	-0.252566	101.473	ns
CAMK2G	4.26026e-06	8.51667e-06	1.04311	0.0608879	5.06973	ns
TMEM43	0.768912	0.787796	0.96343	-0.0537478	0.103586	ns
STARD5	1.79915e-143	1.87197e-142	1.16281	0.217615	141.728	ns
CFHR1	0.0837452	0.100823	0.860689	-0.216436	0.996442	ns
UNK	2.68174e-138	2.57797e-137	0.684461	-0.546959	136.589	down
NDUFA5	0.00506092	0.00754987	1.0362	0.0512971	2.12206	ns
AP2A2	0.000775128	0.00128761	0.969584	-0.044562	2.89022	ns
VAMP5	5.18262e-166	9.31608e-165	1.30147	0.38014	164.031	up
GPX3	0.000763493	0.00127103	1.01964	0.0280574	2.89584	ns
EIF3E	0.0921147	0.109852	1.06026	0.0844143	0.959192	ns
GAPDH	0.0283851	0.0373013	0.859392	-0.218612	1.42828	ns
PLAC9	5.65682e-07	1.18496e-06	2.00017	1.00012	5.9263	up
SNCG	5.72778e-07	1.19925e-06	1.0718	0.100037	5.92109	ns
LAMP1	0.0238063	0.0317465	0.999234	-0.00110595	1.4983	ns
HSD3B1	0.0232802	0.0311012	0.912078	-0.132771	1.50722	ns
APEH	0.0420198	0.0535325	0.973537	-0.0386926	1.27138	ns
WASHC5	0.15614	0.178827	1.29086	0.368332	0.747568	ns
NTMT1	1.10642e-39	4.4277e-39	0.932489	-0.100842	38.3538	ns
ORM1	0.257035	0.285508	0.936804	-0.0941804	0.544382	ns
SNX5	0.921892	0.928612	0.980991	-0.0276877	0.0321659	ns
SNX3	0.336819	0.365679	0.988765	-0.0162999	0.4369	ns
QPRT	3.65364e-20	1.1426e-19	0.88168	-0.181673	18.9421	ns
KIAA1217	1.50778e-08	3.43681e-08	1.12494	0.169852	7.46384	ns
HMGCL	0.483854	0.511377	1.13839	0.186995	0.291259	ns
IMPDH2	0.00170701	0.00272309	0.887436	-0.172285	2.56494	ns
HPRT1	0.254933	0.283387	1.01722	0.0246382	0.54762	ns
USO1	0.00411806	0.00622354	1.08401	0.116375	2.20596	ns
PCID2	3.37407e-11	8.50636e-11	1.19262	0.254134	10.0703	ns
TRA2B	0.0325271	0.0422051	0.866989	-0.205914	1.37464	ns
FKBP2	2.26505e-14	6.29149e-14	0.924986	-0.112496	13.2012	ns
SNAP29	6.17578e-28	2.18649e-27	1.12209	0.166185	26.6603	ns
RAP2B	9.73381e-06	1.89616e-05	1.02684	0.0382143	4.72212	ns
SRSF2	2.17956e-12	5.7165e-12	0.878296	-0.18722	11.2429	ns
GNA15	4.97515e-119	3.85291e-118	1.01486	0.0212851	117.414	ns
ESYT2	0.639404	0.662786	1.28342	0.359999	0.178627	ns
EIF4A1	0.058844	0.0730306	0.909794	-0.136389	1.1365	ns
TNFAIP2	6.20579e-46	2.61352e-45	1.16132	0.215769	44.5828	ns
MRPL21	2.3435e-127	1.97767e-126	1.25423	0.326805	125.704	up
PPP1R12B	2.54189e-130	2.21701e-129	1.19604	0.258266	128.654	ns
HLA-DRA	0.562358	0.587745	0.98339	-0.0241638	0.230811	ns
PITPNB	0.00211497	0.00333776	0.903881	-0.145795	2.47654	ns
ERC1	1.34052e-11	3.42448e-11	0.955934	-0.0650171	10.4654	ns
NCBP1	2.79245e-05	5.29057e-05	0.930145	-0.104472	4.2765	ns
ANXA8L1	0.0360796	0.0464736	0.801668	-0.318922	1.33279	down
PTK7	0.000284283	0.000495506	1.05405	0.0759411	3.30495	ns
SEC14L2	1.7339e-10	4.24312e-10	0.882302	-0.180656	9.37231	ns
DDOST	0.0459825	0.0581288	1.51286	0.59728	1.23561	up
UBE2M	0.000864133	0.00142824	0.979034	-0.0305696	2.8452	ns
IMPA1	4.1367e-174	1.15775e-172	1.01463	0.0209603	171.936	ns
SEPHS2	7.3879e-72	3.93606e-71	1.28674	0.363716	70.4049	up
PUF60	0.850376	0.864053	0.895967	-0.158482	0.0634594	ns
SEC61A1	0.11573	0.135817	0.673905	-0.569382	0.867047	ns
TMX1	6.01309e-07	1.25721e-06	1.08447	0.116991	5.90059	ns
HSD11B1	0.219333	0.246228	1.32693	0.408094	0.608663	ns
RAP1A	5.96087e-05	0.000110058	0.863567	-0.211619	3.95838	ns
NAP1L4	0.381114	0.410363	0.969698	-0.0443933	0.386832	ns
NQO2	0.0464113	0.0586374	1.24766	0.319229	1.23183	up
BRI3BP	0.00121426	0.00197044	1.27924	0.355285	2.70544	up
UGDH	5.25237e-07	1.10285e-06	0.853786	-0.228053	5.95748	ns
ILF2	0.000437948	0.00074888	1.05486	0.0770535	3.12559	ns
PYCARD	0.0540578	0.0674502	0.83263	-0.264253	1.17102	ns
FDPS	0.051593	0.0645935	1.21857	0.285195	1.18981	ns
PEBP1	1.84584e-06	3.78762e-06	1.28898	0.366229	5.42163	up
PSMB4	0.620003	0.644489	0.938471	-0.0916161	0.190785	ns
TPP1	3.56885e-14	9.88193e-14	0.944326	-0.0826424	13.0052	ns
HBD	0.0251496	0.0333968	0.432864	-1.20802	1.47629	down
AQR	3.29208e-87	2.02752e-86	1.15169	0.203749	85.693	ns
TGM3	0.00046872	0.000799028	0.81948	-0.28722	3.09744	down
SPRR1B	0.0759513	0.092319	1.14173	0.191226	1.03471	ns
GALE	1.24682e-16	3.64405e-16	0.870583	-0.199946	15.4384	ns
COPS3	0.0582589	0.0723451	1.06889	0.096107	1.14059	ns
KPNA3	0.00562196	0.00834238	0.872123	-0.197397	2.07871	ns
FLOT1	0.106332	0.125421	1.60991	0.686981	0.901631	ns
DIAPH2	3.09721e-05	5.83299e-05	1.1052	0.144312	4.23411	ns
RFC4	1.1779e-132	1.063e-131	1.04707	0.0663515	130.973	ns
AGTRAP	6.27608e-136	5.86741e-135	0.884463	-0.177126	134.232	ns
HMGCS2	0.00506227	0.00754987	1.11448	0.156375	2.12206	ns
PRKAR2A	0.312162	0.341003	1.07026	0.097958	0.467242	ns
PLBD1	6.98517e-130	6.05656e-129	1.0068	0.00978372	128.218	ns
RPL35	0.673189	0.695687	0.870322	-0.200378	0.157586	ns
STRN4	3.34065e-168	6.62438e-167	0.960033	-0.0588446	166.179	ns
ERLIN2	0.577344	0.603122	1.17024	0.226803	0.219595	ns
VDAC1	0.0631668	0.0779731	0.95605	-0.064842	1.10806	ns
WNK1	1.81897e-06	3.73767e-06	0.846295	-0.240768	5.4274	ns
AMBP	0.169116	0.19279	0.758488	-0.398803	0.714917	ns
FARSA	0.000724125	0.00121153	0.958465	-0.061202	2.91667	ns
CS	0.78686	0.804321	0.914535	-0.128889	0.0945704	ns
TIPRL	1.37517e-21	4.429e-21	0.82137	-0.283896	20.3537	down
MRPS36	1.8933e-07	4.07009e-07	1.03494	0.0495426	6.3904	ns
RANGAP1	2.87498e-09	6.7301e-09	0.965936	-0.0499999	8.17198	ns
EIF2S1	0.27515	0.303647	1.05043	0.070974	0.517631	ns
SNRNP40	7.78396e-05	0.000142293	0.870634	-0.199861	3.84682	ns
PAFAH1B1	0.131569	0.153024	0.956588	-0.0640311	0.81524	ns
DBI	0.0322656	0.041878	1.54324	0.625959	1.37801	up
ALOX15B	0.09309	0.110955	1.05121	0.0720563	0.954852	ns
AK3	0.00442503	0.00664882	0.904049	-0.145527	2.17726	ns
AK4	0.00154809	0.0024803	0.941855	-0.0864224	2.6055	ns
KLK7	5.66162e-23	1.86277e-22	0.633972	-0.65751	21.7298	down
DCTN3	0.0728099	0.0889162	0.881667	-0.181695	1.05102	ns
MAGOH	0.00307772	0.00474536	0.944204	-0.0828288	2.32373	ns
PDIA5	0.00756884	0.0110133	1.08244	0.114285	1.95808	ns
YWHAZ	0.00418344	0.00631371	0.884193	-0.177567	2.19972	ns
MMP2	5.53715e-51	2.44364e-50	0.509437	-0.973023	49.612	down
APOL2	4.31928e-21	1.37409e-20	0.700252	-0.514055	19.862	down
DHX9	0.000532934	0.000905354	1.01944	0.027783	3.04318	ns
ATP5PB	0.169758	0.193472	1.08888	0.122842	0.713383	ns
PDCD5	0.00539085	0.00802097	0.987736	-0.0178033	2.09577	ns
AKR1B1	0.142184	0.163819	0.775239	-0.367287	0.785634	ns
TIMM10	0.913836	0.921968	1.41469	0.500489	0.0352843	ns
ERG28	3.89277e-06	7.81026e-06	1.02	0.0285727	5.10733	ns
FDFT1	0.0251153	0.0333613	1.09422	0.129899	1.47676	ns
CPB2	1.10158e-05	2.13835e-05	0.889259	-0.169324	4.66992	ns
PTGS1	0.226859	0.254225	0.940446	-0.0885829	0.594782	ns
SHTN1	4.19353e-07	8.84723e-07	0.88645	-0.173889	6.05319	ns
MPZ	0.121113	0.141534	0.916273	-0.126151	0.84914	ns
CSNK2B	4.75884e-05	8.86046e-05	0.975165	-0.036281	4.05254	ns
H3-3A; H3-3B	0.031621	0.0411017	0.891707	-0.165358	1.38614	ns
EEF1E1	4.19803e-15	1.18391e-14	0.709995	-0.49412	13.9267	down
RPL17	0.433729	0.462975	0.957722	-0.0623215	0.334443	ns
STK24	0.0373769	0.047963	0.808357	-0.306936	1.31909	down
TIMM17B	7.77703e-18	2.3268e-17	0.958029	-0.0618593	16.6332	ns
CAMK1D	1.37905e-08	3.15313e-08	0.86838	-0.203601	7.50126	ns
CSTF1	1.04965e-139	1.0269e-138	0.982516	-0.0254478	137.988	ns
TNN	4.50826e-58	2.11855e-57	0.695937	-0.522971	56.674	down
PSMA7	0.21746	0.244311	0.944599	-0.0822255	0.612057	ns
ARHGDIB	0.083935	0.101024	1.08511	0.117841	0.995577	ns
NRM	0.538866	0.566002	0.990361	-0.0139729	0.247182	ns
EFL1	2.04489e-171	4.78439e-170	0.982687	-0.0251955	169.32	ns
[truncated: 2,423 more rows]

## Sheet: Table S2（DERs)
	baseMean	log2FoldChange	lfcSE	stat	pvalue	padj	type
COX1	1.13563e+06	0.0393259	0.190933	0.205967	0.836817	0.930677	ns
COX3	509094	0.306865	0.254434	1.20607	0.227791	0.512967	ns
ATP8	115736	-0.0211917	0.307339	-0.0689521	0.945028	0.979179	ns
ATP6	316561	0.337588	0.249066	1.35541	0.175286	0.449784	ns
COX2	333526	0.411803	0.260039	1.58362	0.11328	0.358703	ns
ND4	598008	0.0236383	0.233474	0.101246	0.919355	0.967926	ns
ND4L	119756	-0.733162	0.400388	-1.83113	0.0670816	0.269487	ns
ND1	357800	0.00618697	0.208624	0.0296561	0.976341	0.991379	ns
ND2	277148	0.0328698	0.259828	0.126506	0.899331	0.960753	ns
CYTB	290028	-0.0410477	0.217949	-0.188336	0.850613	0.937508	ns
ND3	77786.4	0.969661	0.308405	3.14411	0.00166591	0.0383745	ns
KRT10	422062	0.679385	0.644581	1.05399	0.291885	0.578441	ns
ND6	97960.1	0.561314	0.353392	1.58836	0.112205	0.356647	ns
ND5	272304	-0.381672	0.292443	-1.30512	0.191853	0.471244	ns
KRT1	430059	0.650674	0.680381	0.956338	0.338902	0.622838	ns
MIR12136	7051.54	1.32486	0.398014	3.32867	0.000872618	0.0278673	up
MTATP6P1	61535	0.190309	0.258623	0.735857	0.461818	0.724463	ns
RPL41	72057.1	1.13073	0.360638	3.13537	0.00171638	0.0388517	up
CST6	31912.9	1.14279	0.646478	1.76772	0.0771083	0.29064	ns
KRT14	191369	0.276064	0.513931	0.537162	0.591156	0.810116	ns
EEF1A1	608051	0.435461	0.205594	2.11806	0.0341698	0.186529	ns
S100A7	33193.9	1.89111	1.34389	1.40718	0.159373	0.429669	ns
S100A9	31570.5	1.83716	1.30862	1.40389	0.160352	0.430981	ns
KRT5	245182	0.0219736	0.532492	0.0412656	0.967084	0.987919	ns
SPRR1B	21370.9	1.07489	0.946451	1.13571	0.256079	0.54522	ns
KRTDAP	32963.7	1.08843	0.891489	1.22091	0.222119	0.507293	ns
DCD	140807	0.226552	1.08212	0.209358	0.834169	0.929914	ns
PM20D1	48988.3	1.25106	0.950043	1.31685	0.187889	0.466973	ns
CALML3	58925.4	0.75502	0.399481	1.89	0.0587576	0.252054	ns
RPS18	63783.5	0.877422	0.400855	2.18888	0.0286058	0.169365	ns
FTL	31250	-0.105162	0.323422	-0.325155	0.745064	0.883613	ns
THRSP	25479.1	1.61954	0.489469	3.30877	0.000937059	0.0288983	up
KRT79	50937	1.39809	0.676444	2.06682	0.0387515	0.200172	up
RPS11	52223.9	0.715951	0.288216	2.48408	0.0129887	0.113125	ns
TMSB10	18917.4	0.372665	0.359323	1.03713	0.299675	0.587513	ns
KRT2	76016.8	1.06732	0.575353	1.85506	0.0635873	0.261626	ns
RPS6	87125.4	0.818162	0.280583	2.91594	0.00354624	0.0570941	ns
KRT17	92197.1	0.716737	0.50587	1.41684	0.15653	0.426303	ns
EEF2	133024	-0.0081665	0.198656	-0.0411087	0.967209	0.987973	ns
SPRR2G	18695	1.50744	1.05764	1.42529	0.154075	0.423717	ns
RPS12	22669.6	0.832686	0.346358	2.40412	0.0162114	0.126524	ns
RPL13A	104537	0.732139	0.274371	2.66843	0.00762075	0.0847823	ns
RPS2	75782	0.636838	0.287065	2.21844	0.0265247	0.163198	ns
SPRR4	18233.8	0.701419	1.10188	0.636567	0.524407	0.766702	ns
RPL7A	70831.4	0.653672	0.281215	2.32446	0.0201011	0.140862	ns
B2M	84709.6	0.334469	0.425093	0.786814	0.431391	0.702439	ns
FADS2	201145	1.28337	0.615319	2.0857	0.0370055	0.195298	up
CALML5	31749.8	1.12159	0.511417	2.19311	0.0282994	0.168166	up
MTND2P28	32887.9	-0.291751	0.326386	-0.893883	0.371384	0.651697	ns
MSMO1	41643.5	2.09075	0.505525	4.1358	3.54e-05	0.00504468	up
LGALS7	24037.8	0.991519	1.05424	0.940507	0.346958	0.630346	ns
LGALS7B	24037.8	0.991519	1.05424	0.940507	0.346958	0.630346	ns
EEF1G	66449.1	0.593084	0.336929	1.76026	0.0783632	0.29356	ns
PERP	116574	0.632941	0.414583	1.52669	0.126837	0.381806	ns
SFN	43582.5	0.120766	0.34321	0.351871	0.724935	0.872187	ns
RPL3	126046	0.488364	0.246705	1.97954	0.047755	0.226751	ns
SPRR1A	12598.6	1.07654	1.06174	1.01394	0.310614	0.597372	ns
RPL10A	38673.6	0.79753	0.308269	2.58712	0.00967817	0.0973416	ns
RPS3A	56270.5	0.895704	0.289352	3.09555	0.00196447	0.041407	ns
RPLP0	105733	0.426749	0.274526	1.55449	0.120067	0.370365	ns
RPS27	20847.9	1.22689	0.34835	3.522	0.000428305	0.0193532	up
KRT6A	72407.8	-0.0600374	0.581535	-0.10324	0.917773	0.967374	ns
ACTB	127181	-0.287709	0.223161	-1.28925	0.197313	0.478409	ns
HLA-DRA	24341.1	0.203327	0.424141	0.479386	0.631664	0.827092	ns
RPL9P8	16794.2	0.87956	0.458852	1.91687	0.0552541	0.244881	ns
SBSN	56277.7	0.823718	0.603773	1.36428	0.172478	0.446646	ns
RPL8	53898.3	0.518687	0.305839	1.69595	0.0898961	0.315819	ns
HMGCS1	64458.4	1.7914	0.446426	4.01276	6e-05	0.00689025	up
RPL7	51805.9	0.9744	0.282376	3.45072	0.000559097	0.0221395	ns
RPL12	49147.3	0.817768	0.286396	2.85537	0.00429866	0.062964	ns
ACSL1	73192.4	1.33757	0.35055	3.81562	0.000135844	0.0105525	up
RPS8	53678.3	0.838628	0.286234	2.92987	0.00339108	0.0556693	ns
ACTG1	88734.7	-0.201472	0.245486	-0.820703	0.411815	0.686248	ns
ALOX15B	47057.7	1.22407	0.455528	2.68714	0.00720663	0.0826363	up
RPL23A	44819.9	0.761018	0.303682	2.50597	0.0122117	0.109384	ns
KRT6B	41354.6	0.0416512	0.582486	0.0715059	0.942995	0.978256	ns
S100A11	12178.2	0.522248	0.35879	1.45558	0.145508	0.40998	ns
RPS25	25287.4	1.16539	0.32259	3.61259	0.000303151	0.0161814	up
MTCO1P12	32064.5	0.243673	0.214177	1.13772	0.255237	0.544189	ns
RPL26	41007	0.782876	0.29623	2.6428	0.00822233	0.0889637	ns
S100A8	19715.8	2.03908	1.36552	1.49326	0.135368	0.395919	ns
SEC14L6	38822.8	1.79891	0.642284	2.80081	0.00509748	0.0694955	up
TPT1	120163	0.782887	0.277619	2.82	0.00480234	0.0668497	ns
RPL29	34068.2	0.762354	0.302545	2.5198	0.0117421	0.106859	ns
CHI3L1	31152.5	1.31559	0.562236	2.33993	0.0192874	0.138234	up
GAPDH	65022.5	-0.128785	0.263757	-0.488269	0.625359	0.827092	ns
RPL4	92428.3	0.727296	0.252831	2.87661	0.00401968	0.0606439	ns
FTH1	38127.9	-0.218546	0.270782	-0.807089	0.419615	0.692459	ns
APOE	31086.7	0.708591	0.280461	2.52652	0.0115197	0.106048	ns
SLC25A6	27404.3	0.377321	0.271849	1.38798	0.165143	0.43672	ns
SPRR2E	18378.9	1.45243	0.943315	1.53971	0.123632	0.376528	ns
RPL21P16	7418.94	0.273397	0.289398	0.944711	0.344807	0.628188	ns
FASN	106143	0.586688	0.431076	1.36099	0.173518	0.447967	ns
RPL17	34464.8	0.908381	0.295235	3.0768	0.00209235	0.0426293	ns
PTMA	57112.7	0.399957	0.295112	1.35527	0.175331	0.449784	ns
RPL11	37634.1	0.902866	0.283011	3.19022	0.00142166	0.0361648	ns
RPS4X	48146.3	0.72123	0.273607	2.63601	0.00838874	0.0897615	ns
ATP5F1B	31135.3	0.579426	0.236211	2.453	0.0141669	0.118144	ns
ELOVL5	31905.6	1.76982	0.385129	4.59538	4.32e-06	0.00151642	up
TACSTD2	25537.4	0.549128	0.344596	1.59354	0.111039	0.354996	ns
DGAT2L6	14966.7	2.04963	0.657687	3.11643	0.00183056	0.0400683	up
RPL35	21558.6	0.949678	0.334201	2.84164	0.00448824	0.064362	ns
GAL	11592.8	1.76286	0.926648	1.9024	0.0571185	0.248854	ns
CREG1	27653	1.57787	0.463172	3.40667	0.000657604	0.023995	up
TMSB4X	25057.9	0.215239	0.29603	0.727086	0.467173	0.728537	ns
SLC25A5	19097.1	0.866555	0.312375	2.77408	0.00553572	0.0719762	ns
ELOVL3	17821	1.9337	0.613167	3.15363	0.00161252	0.0377392	up
RPL10	58438.9	0.647295	0.250459	2.58444	0.00975371	0.0976427	ns
RPL6	55733	0.884574	0.262303	3.37233	0.000745341	0.0253177	ns
RPL36AP37	3608.06	1.23681	0.44486	2.78022	0.00543228	0.0712401	up
DHCR24	64310.7	1.1071	0.437417	2.53099	0.0113742	0.105292	up
VIM	76502.7	-0.412766	0.349051	-1.18254	0.236992	0.523257	ns
UBC	52589	0.0760822	0.18783	0.405058	0.685435	0.850388	ns
S100A14	19446.6	0.469776	0.403993	1.16283	0.244898	0.533236	ns
RPS17	34529.9	1.04621	0.340071	3.07644	0.00209485	0.0426327	up
RPL27	25521.4	0.908851	0.336794	2.69854	0.00696447	0.0814455	ns
CXCL14	25831.4	0.163795	0.264377	0.619549	0.535555	0.774013	ns
GJA1	57467.7	-0.180333	0.250902	-0.718741	0.472301	0.731982	ns
HSPB1	24542.6	0.164408	0.307201	0.53518	0.592525	0.811079	ns
RPL19	48527.6	0.677249	0.272048	2.48944	0.0127944	0.111966	ns
RPL21	28339.6	1.33339	0.413649	3.22349	0.00126641	0.0341986	up
ALDH3B2	28962.5	0.811975	0.497214	1.63305	0.102459	0.339885	ns
RPL13	57622.7	0.504303	0.306395	1.64593	0.0997788	0.33563	ns
AWAT2	17336.5	1.83619	0.583468	3.14703	0.00164938	0.0381133	up
UBB	20345.2	0.227107	0.240974	0.942453	0.345961	0.629356	ns
PSAP	39450	-0.190906	0.179912	-1.06111	0.288639	0.576136	ns
CDSN	30157.8	-0.0617542	0.495258	-0.124691	0.900768	0.961173	ns
HSP90AB1	37407.5	0.181782	0.185753	0.978626	0.327765	0.613559	ns
PGRMC1	15040.9	1.19403	0.288014	4.14574	3.39e-05	0.00496222	up
DSG1	74245.1	0.26308	0.491312	0.535464	0.592329	0.810972	ns
APMAP	19103.9	1.37184	0.370271	3.70497	0.000211418	0.0135419	up
CD74	56501.6	-0.0506643	0.347531	-0.145784	0.884092	0.95396	ns
AZGP1	26336.7	0.95721	0.373858	2.56036	0.0104565	0.101318	ns
COL3A1	65282.2	-0.269294	0.381479	-0.70592	0.480238	0.735632	ns
ELOVL4	19589.6	1.84763	0.608061	3.03856	0.00237712	0.0459321	up
MYL12B	18374.5	0.678902	0.28711	2.36461	0.0180492	0.133558	ns
SPINK5	42342.8	0.800235	0.488861	1.63694	0.101643	0.338313	ns
RPS10	26459.8	0.724048	0.367981	1.96762	0.0491117	0.230427	ns
INSIG1	22212.4	1.89381	0.392436	4.82577	1.39e-06	0.000888935	up
RPLP2	20192.7	0.85184	0.285502	2.98366	0.00284825	0.0504314	ns
S100A10	11162.9	0.344637	0.345151	0.998513	0.318031	0.604693	ns
GPX3	18528.3	0.622848	0.313508	1.9867	0.0469554	0.22433	ns
HLA-E	38706.5	-0.128995	0.257299	-0.501344	0.616129	0.82385	ns
AQP3	23768.2	0.477358	0.613104	0.778591	0.436221	0.706021	ns
PFN1	17132.8	0.626938	0.326516	1.92008	0.0548473	0.243788	ns
LOC729998	15281.1	0.141405	0.251641	0.561929	0.574164	0.797964	ns
RPLP1	39791.8	0.751905	0.332982	2.2581	0.0239396	0.155822	ns
ALDOA	40126	0.398086	0.264848	1.50308	0.13282	0.392017	ns
PRDX2	16408.9	1.05944	0.354515	2.98843	0.00280418	0.0500884	up
RPL5	36573.4	0.798834	0.251682	3.17398	0.00150362	0.0369609	ns
TXNIP	41905.5	-0.401948	0.356558	-1.1273	0.259616	0.549282	ns
HSPA8	36579.5	0.625094	0.320658	1.94941	0.0512465	0.235762	ns
COX8A	5095.25	0.937766	0.34834	2.6921	0.00710036	0.0821991	ns
PEBP1	13862.4	0.450073	0.223948	2.00972	0.0444613	0.216611	ns
RPL7P1	7758.52	0.649665	0.270269	2.40377	0.0162269	0.12659	ns
NDUFS5	5138.44	0.856567	0.390538	2.1933	0.0282857	0.168139	ns
LAPTM4A	15262.6	0.29026	0.205755	1.4107	0.158332	0.42858	ns
SH3BGRL3	8636.64	0.536314	0.330877	1.62088	0.105043	0.345175	ns
DSP	146445	-0.0542094	0.386044	-0.140423	0.888326	0.956223	ns
PSAPL1	28214.6	1.19155	0.669245	1.78045	0.075003	0.286319	ns
LYPD3	22728.4	0.327977	0.430179	0.76242	0.445809	0.713238	ns
PMVK	7576.99	1.50187	0.465417	3.22694	0.00125122	0.0341242	up
RPL32	34954.3	0.909053	0.2975	3.05564	0.00224582	0.0447083	ns
RPL21P75	4527.46	0.210993	0.289273	0.729392	0.465762	0.728004	ns
RPS23	36341.7	0.845807	0.285573	2.96179	0.00305854	0.0525741	ns
VAMP8	7360.44	1.13715	0.391446	2.90499	0.00367264	0.0580592	up
RPS15	22860.4	0.390504	0.300835	1.29806	0.194265	0.474613	ns
RPL39	16922.1	1.36107	0.360496	3.77554	0.000159659	0.0116119	up
EEF1B2	16113.2	0.869036	0.319015	2.72412	0.00644727	0.0783066	ns
ATP6V0C	11404.6	0.652148	0.284646	2.29108	0.0219586	0.14846	ns
PKP1	69968.9	-0.0152347	0.43257	-0.035219	0.971905	0.989586	ns
ACSBG1	39704.1	1.53014	0.577158	2.65116	0.0080215	0.0877892	up
TMEM45A	42587	1.36221	0.500256	2.72302	0.00646872	0.0784134	up
SDC1	34358.4	0.322323	0.38755	0.831694	0.405582	0.681319	ns
RPL10P16	6067.83	1.00751	0.340343	2.96028	0.00307362	0.0527185	up
COL6A2	53096.6	-0.653681	0.371235	-1.76083	0.078267	0.293501	ns
RPL9P7	5032.97	0.828761	0.281027	2.94905	0.00318757	0.0536306	ns
TXN	8095.86	1.08746	0.400941	2.71227	0.0066825	0.0796272	up
RPS16	23741.7	0.681407	0.297608	2.28962	0.0220435	0.148763	ns
RPL18A	32472.8	0.740994	0.322942	2.29451	0.021761	0.14773	ns
CALR	24457.3	0.364041	0.282964	1.28653	0.198258	0.479794	ns
APOD	26243.5	-0.378223	0.495976	-0.762584	0.445711	0.713238	ns
RPS14	45171.7	0.645744	0.32156	2.00816	0.0446267	0.217127	ns
RPL7P9	6551.57	0.591008	0.331182	1.78454	0.0743361	0.285108	ns
TMBIM6	42189.3	0.427847	0.197684	2.16429	0.030442	0.17514	ns
ELOVL1	16601.7	1.07908	0.428778	2.51665	0.0118477	0.107477	up
RACK1	51112.1	0.452229	0.254346	1.77801	0.0754024	0.287303	ns
SPARC	50989.8	-1.05443	0.342575	-3.07797	0.00208415	0.0425573	down
FDPS	21885.8	1.60986	0.464199	3.46803	0.000524289	0.0215076	up
COL1A1	87319.4	-0.826818	0.384986	-2.14766	0.0317408	0.179389	ns
DGAT2	41674.5	1.34877	0.429423	3.14089	0.00168438	0.0385801	up
DBI	16522	1.25394	0.353424	3.54799	0.000388188	0.0185994	up
DMKN	70011.8	0.817491	0.549259	1.48835	0.136658	0.397639	ns
RPL17P7	3487.99	1.00587	0.329288	3.05468	0.00225303	0.0447477	up
AADACL3	16658.9	1.53347	0.622482	2.46347	0.0137598	0.116317	up
AHNAK	176892	-0.527993	0.296104	-1.78313	0.0745647	0.285662	ns
RPL15	54641	0.46879	0.206321	2.27214	0.023078	0.152696	ns
RPS2P5	7957.76	0.441853	0.260357	1.69711	0.0896768	0.315424	ns
ACADVL	32402.8	0.886665	0.319498	2.77518	0.0055171	0.0718364	ns
RPL30	29289.8	0.822244	0.289666	2.8386	0.00453126	0.064706	ns
GJB2	22419.5	0.384065	0.316425	1.21376	0.224839	0.509868	ns
ASPRV1	11994	0.826627	0.599609	1.37861	0.168015	0.440109	ns
FLG2	82262.7	-0.248436	0.614791	-0.404099	0.68614	0.850859	ns
RPS13	16723.9	0.740073	0.266704	2.77488	0.00552222	0.0718518	ns
RPL9	32389.4	1.36491	0.508986	2.68163	0.0073265	0.0828145	up
ME1	12843.3	1.53985	0.409613	3.75929	0.000170397	0.0120031	up
RPL24	18623.6	0.98421	0.313873	3.1357	0.00171447	0.0388517	ns
RPS9	32940.5	0.779133	0.290633	2.68081	0.00734444	0.0828819	ns
APOC1	5541.6	1.96052	0.573657	3.41758	0.0006318	0.0235378	up
CSTB	23595.9	1.29558	0.533886	2.4267	0.015237	0.12275	up
RPL35A	18601.8	1.24562	0.350517	3.55367	0.000379901	0.0184849	up
RPS24	50134.5	1.01473	0.318784	3.18312	0.00145695	0.0365993	up
KRT16	25709.1	-0.353246	0.611906	-0.577289	0.563745	0.791276	ns
HLA-B	31220.7	0.238081	0.41648	0.571651	0.567559	0.793815	ns
JUP	47346.1	-0.0581353	0.32129	-0.180944	0.856412	0.940477	ns
FABP5	16608.2	0.897585	0.327159	2.74357	0.00607746	0.0757814	ns
PCBP1	12687.5	0.0902318	0.182902	0.493335	0.621776	0.827092	ns
CIDEA	7541.33	1.40596	0.416913	3.37232	0.000745379	0.0253177	up
RTN4	31409.5	0.927238	0.273155	3.39455	0.000687414	0.0243193	ns
PABPC1	61613.9	0.404233	0.194353	2.07989	0.0375354	0.196617	ns
RPL18	30025.6	0.649718	0.297384	2.18478	0.0289052	0.170324	ns
PPIA	46143.4	0.71191	0.293584	2.4249	0.0153127	0.122926	ns
HLA-A	19551.4	0.204569	0.31218	0.655292	0.51228	0.759557	ns
RPS19	26541.9	0.835144	0.327927	2.54674	0.0108734	0.103188	ns
YWHAQ	18627.7	-0.0103711	0.246014	-0.0421566	0.966374	0.987758	ns
SOAT1	23610.4	1.6425	0.525677	3.12455	0.00178078	0.0395706	up
CLDN1	23110.6	0.0713419	0.385618	0.185007	0.853224	0.938949	ns
CASP14	23136.7	0.579519	0.546186	1.06103	0.288677	0.576136	ns
FLG	79298	-0.0312213	0.544761	-0.0573119	0.954297	0.983725	ns
FAU	10645.3	0.617394	0.291317	2.11932	0.0340633	0.186334	ns
LGALS3	16044.9	0.166919	0.22383	0.745742	0.455824	0.719669	ns
CRCT1	4409.55	0.817887	0.47367	1.7267	0.084221	0.304869	ns
RPS27A	20192.2	0.962657	0.320665	3.00206	0.0026816	0.0488549	ns
LCE2B	4223.47	0.826278	0.600973	1.3749	0.169163	0.441947	ns
PLIN2	20765.7	1.44421	0.480179	3.00766	0.00263269	0.0484631	up
RPS5	25593.6	0.43465	0.296512	1.46588	0.142681	0.405851	ns
CRAT	34824.3	0.932277	0.506752	1.83971	0.0658109	0.266923	ns
HSP90AA1	30039.8	0.248101	0.258186	0.960937	0.336584	0.620765	ns
CRABP2	9254.19	0.865189	0.397862	2.1746	0.0296603	0.172638	ns
RPS3	40802.7	0.87242	0.311205	2.80336	0.00505732	0.0690511	ns
HLA-C	18704.6	-0.00862034	0.453469	-0.0190098	0.984833	0.994251	ns
PLP2	10363.8	0.208552	0.334111	0.624201	0.532495	0.771668	ns
S100A6	7313.72	0.365519	0.361511	1.01109	0.311975	0.59806	ns
S100A16	11977.7	0.210293	0.363707	0.578193	0.563134	0.791169	ns
LY6G6C	6571.8	0.704005	0.575053	1.22424	0.22086	0.506448	ns
COL6A1	37837.1	-0.564257	0.319073	-1.76843	0.0769892	0.29038	ns
COL1A2	80939	-0.662048	0.360796	-1.83496	0.0665111	0.268263	ns
TAGLN2	16405.1	0.00760197	0.274774	0.0276662	0.977928	0.991927	ns
PRDX1	10696	0.517822	0.278259	1.86093	0.0627536	0.259887	ns
ENO1	37900.8	0.0786016	0.248448	0.316371	0.751721	0.887282	ns
HNRNPA1	48588.9	0.321572	0.217013	1.48181	0.138392	0.400435	ns
RPL23	35001.7	0.921959	0.319648	2.8843	0.0039229	0.0599391	ns
RPL22	28231.4	0.935421	0.264603	3.53519	0.000407485	0.0190066	ns
EDF1	8287.44	0.782524	0.328347	2.38323	0.0171617	0.13059	ns
PIP	14484.2	-0.418696	1.06624	-0.392685	0.694552	0.855941	ns
LDHA	39988.5	0.328603	0.271235	1.21151	0.225702	0.510812	ns
MGST1	28928	1.62223	0.359272	4.51533	6.32e-06	0.00171981	up
RPS7P1	3531.86	0.868817	0.290065	2.99525	0.0027422	0.0494652	ns
SELENOP	26092.4	0.292706	0.24475	1.19594	0.231721	0.51725	ns
RPL14P1	1940.69	0.765633	0.407873	1.87714	0.0604994	0.25507	ns
H1-0	16465	0.133422	0.191792	0.695661	0.486641	0.740612	ns
GABARAP	12479.4	0.634981	0.267349	2.3751	0.017544	0.132068	ns
YWHAZ	44756.4	0.227263	0.31529	0.720805	0.471029	0.731674	ns
DSC3	51288.1	0.310596	0.457185	0.679365	0.496906	0.748805	ns
TRIM29	60014.2	0.212312	0.432779	0.490578	0.623725	0.827092	ns
RPL28	41057.3	0.724422	0.319049	2.27057	0.0231733	0.153116	ns
RNASE1	6454.76	0.183696	0.443369	0.41432	0.67864	0.846294	ns
MMP2	20532.3	-0.620037	0.473337	-1.30993	0.190221	0.469202	ns
RPL36AL	4222.7	0.900648	0.308613	2.91838	0.00351859	0.0568926	ns
PRDX5	5657.98	0.769714	0.343816	2.23874	0.0251729	0.16006	ns
SPRR2A	4262.62	1.4147	1.25882	1.12383	0.261084	0.550548	ns
SFRP2	5918.16	1.87216	0.453034	4.1325	3.59e-05	0.00507802	up
ACAT2	9985.33	1.72227	0.486279	3.54172	0.000397521	0.0188487	up
GSDMA	8622.38	0.615006	0.483327	1.27244	0.203215	0.486326	ns
DEFB1	1795.45	1.43321	0.675281	2.12239	0.0338051	0.185765	up
YBX1	21562.9	0.269708	0.235927	1.14318	0.252963	0.541365	ns
RPLP0P6	5323.03	0.553299	0.266532	2.07592	0.0379014	0.197513	ns
TPI1	17758.2	0.448406	0.247232	1.81371	0.0697231	0.275616	ns
MIF	5639.64	0.251381	0.291602	0.862071	0.388648	0.666673	ns
SERPINB5	17168.4	0.210772	0.406987	0.517884	0.604539	0.818138	ns
CHCHD2	6501.88	0.434244	0.283082	1.53398	0.125033	0.379347	ns
RPL13AP5	3550.23	0.512241	0.236395	2.16688	0.0302438	0.174439	ns
RPL3P4	2390.26	1.77948	0.451086	3.94487	7.98e-05	0.00800854	up
GLTP	15534.2	0.730931	0.473575	1.54343	0.122726	0.374581	ns
RPL36	13122.9	1.07297	0.365223	2.93785	0.00330495	0.0547973	up
TUBB4B	13026.7	0.10356	0.307726	0.336533	0.736469	0.878608	ns
LCE1C	4543.44	0.851361	0.660542	1.28888	0.197439	0.478518	ns
CLIC1	11323.3	0.36642	0.321067	1.14126	0.253763	0.542448	ns
FDFT1	19388.2	1.47021	0.408996	3.59469	0.000324784	0.0167012	up
COX6A1	7942.62	0.761933	0.336104	2.26696	0.0233926	0.154099	ns
ACOT2	5618.21	1.45353	0.434885	3.34232	0.000830807	0.0270345	up
EIF4G2	45104.1	-0.0236989	0.250839	-0.0944785	0.924729	0.970336	ns
ITM2B	49821.3	0.844065	0.304327	2.77354	0.00554492	0.0719933	ns
YWHAE	20684	0.336274	0.204888	1.64126	0.100744	0.337041	ns
DEGS1	16745.9	0.537138	0.427085	1.25768	0.208506	0.493325	ns
LORICRIN	12555.6	1.40147	0.64276	2.18039	0.0292287	0.171144	up
RPS7	28187	0.883198	0.297872	2.96503	0.00302653	0.05227	ns
RPL27A	39775.5	0.8984	0.317932	2.82576	0.00471679	0.0661785	ns
CTSD	30856.3	0.263495	0.25463	1.03481	0.300756	0.588025	ns
KLK7	13912.3	0.826211	0.492895	1.67624	0.0936912	0.323927	ns
ALDH9A1	11475.5	1.04686	0.264091	3.96401	7.37e-05	0.00769059	up
RPL18AP3	3010.97	0.763582	0.325043	2.34917	0.0188152	0.136515	ns
OAZ1	19078.7	0.662343	0.277635	2.38566	0.0170483	0.129944	ns
NDUFA1	2274.9	1.2732	0.377688	3.37104	0.00074885	0.0253623	up
TMEM97	9021.38	1.61228	0.453858	3.55239	0.000381747	0.0184849	up
ATF4	14237.8	0.197172	0.214348	0.91987	0.357641	0.63975	ns
DAD1	3837.09	0.770417	0.285174	2.70157	0.00690137	0.0810711	ns
ST13	16383.8	0.514216	0.188856	2.72279	0.00647324	0.0784134	ns
PPDPF	6611.97	0.39104	0.307732	1.27072	0.20383	0.487337	ns
CA6	8860.42	0.435401	0.45071	0.966033	0.334028	0.618499	ns
MYL6	28249.6	0.501493	0.316779	1.5831	0.113399	0.358954	ns
BSG	20294.5	0.543244	0.249347	2.17867	0.0293562	0.171597	ns
ECH1	9413.09	1.04681	0.346434	3.02168	0.00251378	0.0472596	up
EIF1	21587.2	0.239678	0.212015	1.13047	0.258276	0.548173	ns
LCE3D	2839.26	1.42106	0.966023	1.47104	0.14128	0.403927	ns
EIF4B	29937.2	0.163871	0.178894	0.916026	0.359653	0.642174	ns
DNAJA1	9504.23	0.946795	0.317669	2.98045	0.00287828	0.0508401	ns
PGAM1	12595.4	0.49626	0.252471	1.96561	0.0493432	0.231079	ns
DCN	68321	-0.62653	0.387203	-1.61809	0.105643	0.346304	ns
CD24	10718.9	0.629263	0.426072	1.47689	0.139704	0.402065	ns
EZR	15925.3	0.0928349	0.356071	0.260721	0.794308	0.910087	ns
ANXA2	58254.6	0.223731	0.31052	0.720506	0.471214	0.731712	ns
CDKN1A	11660.2	0.7895	0.358089	2.20476	0.027471	0.165342	ns
KLK5	7903.37	0.686985	0.593464	1.15759	0.247033	0.53539	ns
DSTN	18595.1	0.447649	0.248104	1.80428	0.0711882	0.278871	ns
RPL23AP42	1863.88	0.795987	0.262787	3.02902	0.00245347	0.0467028	ns
H1-2	2310.01	1.97619	0.472257	4.18456	2.86e-05	0.0044917	up
RBM3	25520	0.400405	0.237069	1.68898	0.0912237	0.318733	ns
RPS20	33625.6	0.803379	0.273284	2.93972	0.0032851	0.0545673	ns
CLTB	10017.9	0.954709	0.386585	2.46959	0.0135266	0.115423	ns
AWAT1	5333.06	1.76461	0.624313	2.82649	0.00470613	0.0661358	up
OST4	2800.85	0.803435	0.339553	2.36615	0.0179739	0.133191	ns
RPSA	42401.5	0.61237	0.277889	2.20365	0.0275489	0.1654	ns
SARAF	12505.3	0.563742	0.221901	2.54051	0.0110692	0.104046	ns
TUBA1B	21492.5	-0.33051	0.227504	-1.45276	0.14629	0.410874	ns
CYP4F8	18486.4	1.57812	0.681683	2.31503	0.0206112	0.143445	up
PNLIPRP3	6162.95	1.54514	0.561761	2.75052	0.00594999	0.07496	up
RPL37A	28683.4	1.16271	0.359161	3.23729	0.00120671	0.0335289	up
RHOA	24950	0.0955447	0.206876	0.461845	0.644192	0.827092	ns
LMNA	31772.1	0.0105342	0.272093	0.0387152	0.969117	0.988903	ns
CNBP	18447.2	0.292701	0.206162	1.41976	0.155677	0.425368	ns
LGALS1	7817.48	-0.322928	0.362288	-0.891358	0.372737	0.65288	ns
CLCA2	16397.1	0.599914	0.364315	1.64669	0.0996214	0.335347	ns
EIF3L	20725.6	0.356339	0.16417	2.17054	0.0299657	0.173644	ns
CSTA	7249.05	1.39422	0.638814	2.18251	0.0290716	0.170775	up
TUBB	26598.4	-0.358326	0.197156	-1.81747	0.0691446	0.274518	ns
MIR1244-2	458.892	1.39922	0.494893	2.82732	0.00469391	0.0661336	up
SPRR2B	3255.16	1.32587	1.20079	1.10417	0.269521	0.559547	ns
EIF4A1	23301	0.498371	0.305638	1.63059	0.102977	0.34123	ns
ARF1	16383	-0.0415765	0.175888	-0.236381	0.813137	0.919032	ns
RPL24P4	1712.34	0.886783	0.290253	3.05521	0.00224903	0.0447234	ns
CHMP4B	7483.6	0.390287	0.233979	1.66804	0.0953073	0.326852	ns
LCE6A	2722.84	0.66427	0.671755	0.988858	0.322733	0.608688	ns
HSPA1B	12592.9	0.0909955	0.297968	0.305387	0.760072	0.892067	ns
PRNP	11407.7	0.104561	0.231332	0.451994	0.651274	0.830643	ns
BRK1	5862.15	0.456635	0.25434	1.79537	0.0725941	0.281698	ns
HNRNPK	24455.8	0.0442756	0.183799	0.240892	0.809639	0.917059	ns
ABHD5	19751.4	1.46621	0.434487	3.37456	0.000739326	0.0253177	up
SNX3	7189.11	0.462285	0.241593	1.91348	0.0556862	0.245563	ns
TOMM6	2394.47	2.07933	0.358807	5.79512	6.83e-09	1.78e-05	up
IGFBP4	10342.7	0.0447753	0.365851	0.122387	0.902593	0.961982	ns
RPS21	5185.56	0.884319	0.36464	2.42518	0.0153006	0.122926	ns
CAVIN1	21124	-0.622104	0.326737	-1.90399	0.0569115	0.248308	ns
TMA7	4408.51	1.29841	0.360894	3.59778	0.000320951	0.0166577	up
EI24	10179.9	0.995623	0.256602	3.88002	0.000104447	0.00912346	ns
TMEM254	9246.52	1.18312	0.338735	3.49277	0.000478038	0.0206302	up
HMGA1	10362.2	0.395722	0.327097	1.2098	0.226357	0.511238	ns
AQP1	18834.7	-0.834336	0.306564	-2.72157	0.00649718	0.0784496	ns
LAD1	15114	0.222442	0.332261	0.66948	0.503189	0.753165	ns
H3-3B	30857.5	0.211993	0.228194	0.929002	0.352888	0.635616	ns
RPS4Y1	10368.9	0.551662	0.264751	2.0837	0.0371875	0.195806	ns
HSD11B1	3159.61	1.40884	0.537197	2.62258	0.00872671	0.0917369	up
CD44	43520.3	0.0911149	0.284448	0.320321	0.748725	0.885551	ns
CD63	11593	0.178709	0.275988	0.647526	0.517291	0.762898	ns
RPL15P3	2387.4	0.387741	0.288568	1.34367	0.179054	0.454671	ns
GPNMB	31407.6	-0.218754	0.268931	-0.81342	0.415977	0.690082	ns
PRXL2A	18227.9	1.34471	0.254825	5.27699	1.31e-07	0.000184404	up
SPRR2D	5337.57	0.708942	0.526457	1.34663	0.1781	0.453573	ns
KRT80	19008.1	-0.0564246	0.434757	-0.129784	0.896737	0.959945	ns
BNIP3L	13634.8	0.724049	0.232527	3.11383	0.00184674	0.0402776	ns
GPX4	9010.59	0.399567	0.264581	1.51019	0.130996	0.38915	ns
KRT15	33628	0.222344	0.296816	0.749098	0.453798	0.718481	ns
FADS1	30589.6	1.65742	0.526462	3.14822	0.00164266	0.0380298	up
ATP6V1F	3137.1	0.569572	0.30412	1.87285	0.0610889	0.256518	ns
IDH2	11075.5	0.827881	0.327152	2.53057	0.0113878	0.105328	ns
SRP9	9035.84	0.447835	0.241813	1.85199	0.0640273	0.262505	ns
PLIN3	8510.2	0.738268	0.378275	1.95167	0.0509775	0.235117	ns
SLPI	2526.9	-0.291268	0.322515	-0.903114	0.366465	0.648365	ns
HSPA1A	11580.2	0.0586087	0.301684	0.194272	0.845963	0.935273	ns
HMOX1	3945.19	1.11081	0.517317	2.14725	0.0317738	0.179409	up
RPL37	29746.1	1.08265	0.325316	3.328	0.000874717	0.0278673	up
DDX5	40929.4	-0.0486469	0.192878	-0.252216	0.800874	0.913152	ns
MYL12A	11628.8	0.427098	0.257309	1.65987	0.0969413	0.330223	ns
S100A4	4417.32	0.290722	0.319396	0.910224	0.362704	0.645401	ns
RPL14	34861.5	0.724109	0.248507	2.91384	0.00357013	0.0571208	ns
ATP5F1C	7738.55	0.934476	0.275465	3.39236	0.000692941	0.0244674	ns
SRP14	9277.55	0.165687	0.231323	0.71626	0.473831	0.732536	ns
BTF3	21349.1	0.624705	0.254689	2.45282	0.0141742	0.11815	ns
HTRA1	7924.35	0.0413108	0.363288	0.113713	0.909465	0.964639	ns
COX7C	7222.82	1.31151	0.348743	3.76068	0.000169451	0.0119897	up
CST3	14128.4	0.306897	0.307041	0.999529	0.317538	0.603945	ns
UQCRH	5321.41	1.04506	0.334578	3.1235	0.00178711	0.0395706	up
CS	20044.7	0.649334	0.266961	2.43232	0.0150024	0.121666	ns
RAB1B	8698.84	-0.0289978	0.194093	-0.149402	0.881237	0.952368	ns
XBP1	9761.84	0.419167	0.336102	1.24714	0.212346	0.497736	ns
RPS15A	24020.3	1.06123	0.346136	3.06593	0.00216993	0.043713	up
CHP1	11058.2	0.847107	0.293456	2.88666	0.00389354	0.0598791	ns
RAB1A	9946.8	0.642798	0.238006	2.70076	0.0069181	0.0812154	ns
CTNNBIP1	13078.2	0.539173	0.372026	1.44929	0.147257	0.412086	ns
GGCT	5127.67	1.19845	0.419191	2.85896	0.00425029	0.0627642	up
GSTP1	10152.1	0.426566	0.326546	1.3063	0.191452	0.470447	ns
DDX17	44862.6	-0.319429	0.234011	-1.36501	0.172249	0.446457	ns
MRFAP1	11184.9	0.343309	0.218872	1.56854	0.116756	0.365212	ns
COX6B1	5095.83	0.981107	0.346463	2.83178	0.00462896	0.0655107	ns
RPS28	12036.4	0.730978	0.389433	1.87703	0.0605134	0.25507	ns
EIF5A	11795.4	0.260351	0.272279	0.956194	0.338974	0.622851	ns
POSTN	13953.6	0.671037	0.412824	1.62548	0.10406	0.343264	ns
DYNLL1	11163.3	0.719872	0.349702	2.05853	0.0395396	0.202216	ns
ANXA1	14023.6	-0.150538	0.342459	-0.439581	0.66024	0.835773	ns
LCE2C	2519.37	0.920782	0.616919	1.49255	0.135555	0.396143	ns
TMEM91	7314.28	1.9307	0.555301	3.47685	0.000507345	0.0213462	up
ANXA5	10884.9	-0.00379775	0.267256	-0.0142102	0.988662	0.995466	ns
MVD	11340.5	1.31349	0.554832	2.36737	0.0179152	0.133116	up
NCOA4	13424.9	0.334358	0.210031	1.59195	0.111397	0.355545	ns
RPL31	19645	0.934078	0.311011	3.00336	0.00267014	0.0487922	ns
EIF4H	21106.6	0.23631	0.188612	1.25289	0.210246	0.495615	ns
DSC1	16460.7	-0.312508	0.568304	-0.549895	0.582391	0.80317	ns
DHCR7	17004.6	0.948874	0.426306	2.2258	0.0260273	0.162171	ns
APP	31871.2	-0.625087	0.240833	-2.59552	0.0094447	0.0956787	ns
TALDO1	9319.32	0.857616	0.315918	2.71468	0.00663406	0.079309	ns
SF3B5	3020.6	0.501469	0.326311	1.53678	0.124346	0.378197	ns
RPS26	9314.75	1.14807	0.559334	2.05257	0.0401146	0.204229	up
LY6D	7178.58	0.896082	0.640829	1.39832	0.162018	0.433228	ns
COX4I1	18122.7	0.917341	0.316289	2.90032	0.00372777	0.0582171	ns
LY6E	9452.29	0.479289	0.314043	1.52619	0.126962	0.381954	ns
PGD	9142.17	0.710281	0.327136	2.17121	0.0299152	0.173641	ns
LCE1A	2359.42	0.817778	0.616937	1.32555	0.18499	0.463173	ns
LRG1	6089.97	2.23172	0.658731	3.38792	0.000704255	0.024771	up
ACTR2	12278.9	0.109508	0.307525	0.356096	0.721768	0.870617	ns
IDH1	10613.4	1.24739	0.288176	4.32856	1.5e-05	0.00297606	up
TMEM123	16444.4	0.257143	0.305383	0.842032	0.39977	0.676369	ns
KPRP	9551.3	0.237952	0.536238	0.443744	0.657228	0.834731	ns
FAM3C	7216.96	0.899051	0.278791	3.22482	0.00126052	0.0341986	ns
CCNI	15857.9	0.159852	0.199347	0.801877	0.422624	0.695066	ns
RPL36A	13269.3	1.05469	0.372341	2.8326	0.00461706	0.0654418	up
C1orf68	4675.22	0.366019	0.635028	0.576383	0.564356	0.791695	ns
HMGCR	21412.4	1.38946	0.448912	3.09516	0.00196704	0.041407	up
PSMB7	6026.63	0.715675	0.296168	2.41645	0.0156728	0.124394	ns
ACSS2	12304.3	1.20669	0.384059	3.14194	0.00167834	0.0385384	up
CFD	10717.1	-0.942629	0.508353	-1.85428	0.0636992	0.261806	ns
ILF2	8243.04	0.241711	0.240414	1.00539	0.314707	0.601128	ns
RAD23B	14252.2	0.482194	0.258295	1.86684	0.0619246	0.257913	ns
BCAP31	11303.9	0.878651	0.31728	2.76933	0.00561724	0.0724631	ns
SGPP2	10928.1	1.31744	0.484264	2.72049	0.00651857	0.078604	up
COL17A1	29032	0.266683	0.44668	0.597035	0.550484	0.784097	ns
NDUFB7	2139.72	0.531271	0.302234	1.75781	0.0787794	0.29435	ns
TIMP3	29538.3	-1.34516	0.405893	-3.31407	0.000919472	0.0286467	down
DDIT4	6514.39	0.760522	0.325391	2.33726	0.0194258	0.138306	ns
TIMP2	20868.7	-0.712696	0.370989	-1.92107	0.0547228	0.243472	ns
SERINC1	10441.4	-0.0713295	0.259764	-0.274594	0.783628	0.904915	ns
MSRB1	5750.84	1.39275	0.477229	2.91842	0.00351808	0.0568926	up
NCCRP1	7058.22	0.769138	0.526213	1.46165	0.143838	0.407253	ns
CD59	32091.3	0.322799	0.252721	1.27729	0.201499	0.483995	ns
VDAC1	9663.87	0.510542	0.249302	2.04788	0.0405713	0.205559	ns
NOP53	19958	0.313192	0.206975	1.51319	0.130231	0.387878	ns
NACA	37395.9	0.81796	0.26177	3.12473	0.00177968	0.0395706	ns
HADHA	14286.7	0.400643	0.19878	2.01551	0.0438511	0.214919	ns
HDGF	13076.9	0.343436	0.255279	1.34534	0.178517	0.454129	ns
STOM	9593.95	0.106768	0.264072	0.404313	0.685982	0.850779	ns
HNRNPAB	7630.7	0.563182	0.334143	1.68545	0.0919015	0.319798	ns
CAV1	13618.2	-0.634481	0.386327	-1.64234	0.100519	0.336791	ns
ZFP36L2	12884.5	0.22797	0.293322	0.7772	0.437041	0.706554	ns
ANP32B	6804.26	0.604772	0.256759	2.35541	0.0185025	0.135213	ns
KLK6	6058.79	0.82462	1.03511	0.796652	0.425653	0.697847	ns
SRSF5	24973.7	0.0885063	0.259139	0.34154	0.732697	0.876524	ns
SPTSSA	5364.15	0.818429	0.397182	2.06059	0.0393422	0.201796	ns
EMP1	20281.9	-0.216823	0.332193	-0.652702	0.513949	0.760919	ns
VAT1	13257.9	-0.0659722	0.217051	-0.303948	0.761167	0.892432	ns
ATP1A1	39971	-0.549163	0.3146	-1.74559	0.0808824	0.297634	ns
MAT2A	13974.8	-0.000907919	0.243933	-0.003722	0.99703	0.999275	ns
ACLY	12186.6	0.557404	0.32622	1.70868	0.0875106	0.31149	ns
TOMM20	10993.9	0.441624	0.194104	2.27519	0.0228945	0.152096	ns
PRDX6	8443.86	0.322114	0.237775	1.3547	0.175513	0.450061	ns
SPARCL1	15666.9	-1.01399	0.364112	-2.78484	0.00535545	0.0709977	down
NORAD	17964.6	-0.365681	0.262196	-1.39468	0.163111	0.433986	ns
PPIF	7430.03	0.89209	0.337779	2.64104	0.00826512	0.0891412	ns
CSDE1	33254.5	0.0112305	0.204209	0.0549954	0.956142	0.98451	ns
COX5A	3933.26	1.27474	0.335561	3.79884	0.000145373	0.0109252	up
TRIR	4999.48	0.568002	0.26931	2.1091	0.0349356	0.188716	ns
C1orf43	8011.12	0.516243	0.23089	2.23589	0.0253591	0.160613	ns
UBA52	16370.8	0.616909	0.302448	2.03972	0.041378	0.207416	ns
HIGD2A	2429.62	0.673448	0.284384	2.36809	0.01788	0.133116	ns
RPL34	10848.7	1.1226	0.330407	3.39762	0.000679742	0.0241944	up
CTSB	30726.4	0.349551	0.25182	1.3881	0.165107	0.436688	ns
CFL1	21869.2	0.155657	0.243681	0.638775	0.522969	0.76624	ns
GPD1	10838.9	-0.0428775	0.51195	-0.0837532	0.933253	0.974348	ns
P4HB	34655.8	0.474179	0.259644	1.82627	0.0678097	0.271105	ns
HSPA5	19162.3	0.459524	0.268396	1.71211	0.0868764	0.310236	ns
TMED2	10601.6	0.26958	0.2242	1.20241	0.229205	0.514338	ns
XRCC6	11612.2	0.242944	0.220281	1.10288	0.270078	0.560113	ns
PSMA7	5538.57	0.605197	0.274484	2.20485	0.0274644	0.165342	ns
TMED10	13746.1	0.252668	0.194003	1.30239	0.192784	0.472512	ns
PEA15	9198.05	-0.084896	0.217787	-0.389812	0.696675	0.856706	ns
ARHGDIA	10480	-0.149089	0.179011	-0.832846	0.404931	0.680602	ns
SRSF2	10333.9	0.189821	0.213243	0.890161	0.37338	0.653262	ns
MAL2	9501	0.625247	0.420737	1.48607	0.13726	0.398655	ns
GSN	62385.2	-1.14383	0.378246	-3.02402	0.00249437	0.0470128	down
NSDHL	4728.24	1.42481	0.398223	3.57792	0.000346344	0.0173695	up
RPL6P27	2604.34	1.04151	0.300252	3.46877	0.000522842	0.0215076	up
GM2A	11895.8	0.593209	0.396935	1.49447	0.135052	0.395505	ns
TUFM	7421.82	0.587867	0.265427	2.2148	0.026774	0.163572	ns
PGRMC2	10864.9	1.03327	0.252179	4.09736	4.18e-05	0.00571133	up
S100A2	8014.87	0.404112	0.579588	0.69724	0.485652	0.739712	ns
ACAA2	9857.36	1.32973	0.336895	3.94701	7.91e-05	0.00800635	up
ISOC1	3637.29	1.21743	0.325313	3.74233	0.000182321	0.0123728	up
KRT23	7886.96	0.341199	0.468525	0.728241	0.466466	0.728045	ns
ECHS1	4587.52	0.509588	0.301797	1.68851	0.0913125	0.318843	ns
ERV3-1	8796.2	1.27713	0.501357	2.54735	0.0108544	0.103188	up
HMGN2	11425.9	0.461256	0.211854	2.17724	0.029463	0.171872	ns
ATP6V0E1	4867.05	0.505215	0.26254	1.92434	0.0543124	0.242545	ns
TUBA1C	15180.9	-0.0387962	0.309031	-0.125541	0.900095	0.961102	ns
UQCRC1	9128.26	0.606662	0.314466	1.92918	0.0537085	0.241074	ns
PTGES3	9760.72	0.479377	0.251383	1.90696	0.0565259	0.247039	ns
GPX1	3981.72	0.0405136	0.262636	0.154257	0.877407	0.950906	ns
JUNB	7477.89	0.410357	0.434348	0.944767	0.344778	0.628188	ns
ATP1B3	9753.7	0.726316	0.330757	2.19592	0.0280974	0.167365	ns
CD9	17938.8	0.312197	0.251554	1.24107	0.214579	0.4997	ns
PSMB4	6843.21	0.476145	0.232957	2.04392	0.0409618	0.206511	ns
EBP	4672.15	1.4913	0.458908	3.24968	0.00115535	0.0326506	up
IGFBP5	41940.3	-2.11069	0.426256	-4.9517	7.36e-07	0.00058392	down
PIGY	3670.46	0.753535	0.245603	3.0681	0.00215427	0.0435989	ns
IDI1	8051.42	1.48335	0.325232	4.5609	5.09e-06	0.00161024	up
ARL6IP1	8438.22	0.759002	0.192957	3.93352	8.37e-05	0.00821589	ns
CEBPA	8436.69	0.570318	0.272387	2.09378	0.03628	0.193079	ns
RPS8P8	1619.97	0.939524	0.329664	2.84994	0.00437271	0.0634561	ns
SAA1	2714.23	1.28791	1.1299	1.13984	0.254352	0.543063	ns
ENSA	13772.2	0.706295	0.298376	2.36713	0.0179267	0.133116	ns
ATP5F1A	28667.3	0.822519	0.269323	3.05403	0.00225793	0.0447477	ns
GDI2	10629.5	0.376359	0.249654	1.50752	0.131677	0.390413	ns
GLO1	6933.9	0.369112	0.31404	1.17537	0.239848	0.526444	ns
LYZ	3847.2	-0.00499542	0.676789	-0.00738106	0.994111	0.997514	ns
NIBAN2	14111.8	0.0963488	0.279205	0.345083	0.730032	0.875093	ns
SURF4	9992.05	0.113331	0.173299	0.653962	0.513136	0.76058	ns
RAB10	9477.22	0.291739	0.336195	0.867767	0.385522	0.663952	ns
ARF5	5892.63	0.495718	0.276879	1.79038	0.0733927	0.283253	ns
SDC4	8748.68	0.0846402	0.276084	0.306574	0.759168	0.891498	ns
CAP1	12573.5	-0.284023	0.227091	-1.2507	0.211044	0.496663	ns
HADHB	10211.4	0.815822	0.230958	3.53235	0.000411888	0.0190461	ns
IGFBP7	7041.98	-0.399113	0.313951	-1.27126	0.203636	0.487013	ns
TMEM164	13589.6	0.772146	0.374427	2.06221	0.039188	0.201401	ns
ARPC3	8600.24	0.887716	0.323366	2.74523	0.00604683	0.0757098	ns
EIF3K	9508.43	0.654893	0.302762	2.16306	0.0305365	0.175407	ns
GNG12	11812	0.248651	0.365426	0.680442	0.496225	0.748549	ns
CLMP	8870.06	0.946821	0.321366	2.94624	0.00321662	0.0539701	ns
SYPL1	7769.8	0.373934	0.231603	1.61455	0.106408	0.347486	ns
ILRUN	10653.1	0.407078	0.230891	1.76308	0.0778876	0.292559	ns
CYBRD1	14865.4	-0.535569	0.383877	-1.39516	0.162968	0.433797	ns
ATP5MK	2415.46	1.41851	0.370482	3.82882	0.000128758	0.0102394	up
UQCRC2	11183.2	0.784275	0.252166	3.11016	0.00186987	0.0404476	ns
APLP2	22106	-0.28831	0.224734	-1.28289	0.199529	0.480971	ns
FAR2	20051.6	2.0165	0.492232	4.09663	4.19e-05	0.00571133	up
IGKC	6304.67	0.976741	1.13107	0.863554	0.387833	0.665967	ns
IER3	4146.94	0.867747	0.494988	1.75307	0.0795903	0.29566	ns
PSMB3	3542.65	0.661106	0.324078	2.03996	0.0413548	0.207416	ns
FA2H	4939.94	1.43991	0.500996	2.87408	0.00405203	0.0610312	up
NEAT1	76688.7	0.338453	0.356148	0.950316	0.341952	0.625747	ns
GNPAT	6279.1	1.47331	0.33802	4.35865	1.31e-05	0.00275646	up
C4orf3	8169.96	0.6071	0.24666	2.46128	0.0138441	0.116516	ns
EIF4A2	16780	0.256749	0.173833	1.47698	0.13968	0.402065	ns
DES	5147.41	0.950231	0.476686	1.99341	0.0462165	0.221646	ns
EID1	6513.46	-0.216234	0.253233	-0.853895	0.393163	0.670528	ns
CPA4	9938.61	0.340279	0.390733	0.870873	0.383823	0.662783	ns
REEP5	9557.53	0.702452	0.219189	3.20477	0.00135168	0.0351997	ns
HNRNPA3	19912	0.239138	0.220194	1.08603	0.277464	0.567155	ns
MCL1	15963.6	0.149832	0.31577	0.474498	0.635145	0.827092	ns
ADAMTSL4-AS1	15963.6	0.149832	0.31577	0.474498	0.635145	0.827092	ns
PKM	32105.4	-0.0231731	0.235187	-0.0985305	0.921511	0.968852	ns
ARL6IP5	7702.54	-0.0374474	0.277791	-0.134804	0.892767	0.958064	ns
EIF6	5045.33	0.506701	0.352318	1.43819	0.150379	0.417072	ns
AKR1A1	6892.84	0.961204	0.355644	2.70271	0.00687759	0.0808438	ns
COX5B	4061.28	1.22063	0.333447	3.66063	0.000251596	0.0146828	up
SDHC	4873.13	0.569857	0.244069	2.33482	0.0195528	0.138551	ns
CTSV	14653.9	0.732634	0.925694	0.791443	0.428685	0.700428	ns
C1R	13246.8	-0.120053	0.346036	-0.346939	0.728637	0.874167	ns
EIF3A	18243.4	-0.09929	0.231724	-0.428484	0.668299	0.839793	ns
HIGD1A	7263.11	0.768633	0.286034	2.68721	0.00720521	0.0826363	ns
HMGN3	2764.94	0.777503	0.257731	3.01672	0.00255522	0.0477437	ns
NPM1	22181.5	0.460377	0.248177	1.85504	0.063591	0.261626	ns
SLURP1	1520.75	0.776118	0.558505	1.38964	0.164639	0.436307	ns
PLS3	11532	0.0337318	0.253909	0.13285	0.894312	0.958427	ns
MALAT1	28023	0.0744076	0.276972	0.268646	0.788202	0.907104	ns
PDCD4	19756.8	-0.499078	0.301651	-1.65449	0.0980281	0.332436	ns
RPN2	8709.86	0.182159	0.227341	0.80126	0.422981	0.695319	ns
HILPDA	3805.25	1.31979	0.367794	3.5884	0.000332713	0.0169656	up
PTMS	5101.07	0.449528	0.3132	1.43527	0.151209	0.418737	ns
POF1B	10898.1	0.384862	0.499308	0.770791	0.440831	0.709359	ns
TMPRSS11E	3443.83	1.12626	0.466989	2.41174	0.0158764	0.124924	up
HBA2	13172.4	-1.01073	1.15485	-0.875204	0.381463	0.660558	ns
PDHA1	9466.01	1.11703	0.324958	3.43746	0.000587204	0.0226626	up
RAB38	3151.36	0.984419	0.402405	2.44634	0.0144316	0.11908	ns
SERPINF1	8692.18	-0.213961	0.340105	-0.629105	0.529281	0.769085	ns
LUM	4888.62	0.749204	0.393246	1.90518	0.0567565	0.247809	ns
RPL38	10482.3	1.10886	0.350684	3.16198	0.00156699	0.0371809	up
RNF167	6829.42	0.919526	0.303006	3.03468	0.0024079	0.0460756	ns
ID1	3802.65	0.412983	0.261384	1.57998	0.114111	0.360088	ns
CD164	19364.1	-0.198022	0.287085	-0.689769	0.49034	0.743387	ns
LAMP1	18207.6	0.250954	0.198971	1.26126	0.207216	0.491396	ns
TLE5	15907.4	0.311337	0.235709	1.32085	0.18655	0.465165	ns
SLC15A1	8151.76	1.04476	0.620768	1.68301	0.0923726	0.321131	ns
LCE1F	2032.6	0.881859	0.58583	1.50531	0.132243	0.391062	ns
MFAP4	7249.23	-1.04548	0.427464	-2.44578	0.014454	0.119113	down
SERBP1	19703	0.175863	0.254061	0.692209	0.488806	0.742359	ns
APEX1	5813.8	0.356221	0.201022	1.77205	0.0763868	0.289063	ns
PSMB6	3935.25	0.657868	0.294812	2.23149	0.025649	0.160956	ns
UQCR10	2433.31	1.04786	0.348577	3.00612	0.00264601	0.0485303	up
C15orf48	3016.08	1.3867	1.02334	1.35508	0.175392	0.449879	ns
ANXA8L1	9616.47	0.196447	0.509249	0.385759	0.699675	0.858423	ns
C6orf62	5989.02	0.345451	0.263657	1.31023	0.190118	0.469202	ns
CMTM6	8502.87	0.579479	0.414045	1.39956	0.161646	0.43259	ns
ACER1	3085.33	1.11454	0.594833	1.87371	0.0609704	0.25616	ns
NPC2	5619.13	0.529023	0.237145	2.2308	0.0256943	0.16113	ns
DNASE1L2	4893.83	0.524855	0.346236	1.51589	0.129547	0.386952	ns
STRAP	5653.96	0.25998	0.202181	1.28588	0.198485	0.479977	ns
EHF	15932.2	0.414168	0.280416	1.47698	0.139682	0.402065	ns
ACTN4	22922.3	-0.753898	0.205129	-3.67524	0.00023763	0.014364	ns
H3-3A	10895.7	0.344618	0.238441	1.44529	0.148375	0.413318	ns
MDH2	10286.7	0.551555	0.277923	1.98456	0.0471935	0.225055	ns
CALM2	17998.7	0.51524	0.244421	2.108	0.035031	0.189031	ns
ATP6V1C2	8501.68	0.9141	0.494723	1.8477	0.0646455	0.263806	ns
RAB25	5156.38	0.647543	0.400261	1.6178	0.105706	0.346437	ns
EIF3CL	8271.54	-0.182311	0.325457	-0.560168	0.575365	0.798537	ns
PDZK1	3530.69	2.18669	0.533779	4.09661	4.19e-05	0.00571133	up
AGPAT1	7541.98	0.983311	0.396247	2.48156	0.0130809	0.113655	ns
ACTA2	10898.9	-0.499508	0.385323	-1.29634	0.19486	0.475302	ns
PSMB1	5737.7	0.52859	0.272783	1.93777	0.0526516	0.239153	ns
SRD5A1	11286.4	1.39841	0.463174	3.0192	0.00253441	0.0474034	up
NME2	8545.74	0.661075	0.350332	1.887	0.0591607	0.252686	ns
HNRNPF	8502.45	0.0959148	0.250125	0.383467	0.701373	0.859798	ns
PSMB5	3669.46	0.709687	0.293095	2.42136	0.0154627	0.123371	ns
GRN	12078	-0.100874	0.211288	-0.477424	0.63306	0.827092	ns
PRELID1	4460.15	0.768691	0.314118	2.44715	0.0143993	0.11908	ns
MORF4L2	6700.12	0.0741934	0.188689	0.393205	0.694168	0.855814	ns
RAB5IF	3125.13	1.23838	0.379092	3.2667	0.00108808	0.0314285	up
PSMC3	6228.97	0.363914	0.268272	1.35651	0.174936	0.449403	ns
SH3BGRL	5179.14	0.284432	0.257675	1.10384	0.269662	0.559713	ns
TRAM1	9169.68	0.0908192	0.272349	0.333467	0.738782	0.880091	ns
CAPZA1	8382.53	0.415286	0.299769	1.38535	0.165945	0.437636	ns
PPL	27257.8	-0.428295	0.233776	-1.83207	0.0669405	0.269044	ns
CXCL12	18016	-0.354565	0.364327	-0.973205	0.330451	0.61555	ns
KRT25	26857.6	-2.80991	0.988934	-2.84135	0.00449233	0.0643701	down
MUC1	4270.73	1.1566	0.602008	1.92123	0.0547027	0.243442	ns
YWHAG	9251.23	-0.285479	0.242254	-1.17843	0.238626	0.525339	ns
CLU	13863	-0.00848578	0.350972	-0.0241779	0.980711	0.992963	ns
C1S	15510.4	0.0786599	0.371634	0.21166	0.832372	0.929014	ns
CNFN	2298.72	0.768987	0.513101	1.4987	0.13395	0.39427	ns
RETSAT	8955.25	0.0332785	0.304364	0.109338	0.912934	0.965287	ns
PSMD7	6100.72	0.566587	0.243545	2.32641	0.0199965	0.14058	ns
CDH1	16930.6	0.0629973	0.242016	0.260302	0.794631	0.910265	ns
SAT1	7817.34	0.0841678	0.257417	0.32697	0.74369	0.882652	ns
GJB3	5540.26	0.630909	0.553796	1.13924	0.254601	0.54341	ns
TPSAB1	4166.08	-0.110219	0.344693	-0.31976	0.749151	0.885805	ns
CYP4F22	5833.9	0.84708	0.506524	1.67234	0.094457	0.325526	ns
GSTA4	4548.83	1.03469	0.363827	2.84392	0.00445622	0.0642054	up
FABP7	4375.52	1.75528	0.560909	3.12935	0.00175193	0.0392411	up
FLNA	41192.3	-1.04434	0.231432	-4.51252	6.41e-06	0.00171981	down
RPL7AP6	1880.1	0.295902	0.308678	0.958614	0.337753	0.621792	ns
NCL	24733.7	0.10063	0.23152	0.434651	0.663816	0.837744	ns
AGPAT3	18931.5	1.1255	0.387359	2.90557	0.00366583	0.0580397	up
NDUFC2	4885.48	1.20628	0.32473	3.71471	0.000203435	0.0131979	up
ARPC2	15884.9	0.479128	0.265613	1.80386	0.0712536	0.278888	ns
CANX	27791.7	0.321564	0.219081	1.46779	0.142162	0.40539	ns
ARL8B	7412.47	0.508473	0.278059	1.82865	0.0674514	0.270229	ns
CCT4	6110.85	0.572355	0.26367	2.17072	0.0299521	0.173644	ns
SCEL	12293.1	0.415205	0.515336	0.805697	0.420418	0.692789	ns
ADIPOR1	7279.32	0.194897	0.222038	0.877764	0.380072	0.659447	ns
PDZK1IP1	3678.02	1.36322	0.635371	2.14555	0.0319089	0.179839	up
SLC38A2	17483	-0.16323	0.297968	-0.54781	0.583822	0.804413	ns
RAB11A	13102	0.459583	0.302242	1.52058	0.128366	0.384616	ns
TM7SF2	6388.66	1.28237	0.390963	3.28004	0.00103794	0.0304134	up
TMT1A	7164.04	0.711354	0.276434	2.57332	0.0100728	0.099345	ns
RPL17P6	1203.94	0.846878	0.270215	3.13409	0.0017239	0.0388517	ns
SLC31A1	8543.97	0.839503	0.327968	2.55971	0.010476	0.101353	ns
VAMP3	6249.38	0.279989	0.244875	1.1434	0.252873	0.5413	ns
CLK1	10340.8	0.494131	0.258676	1.91023	0.0561031	0.246073	ns
CDV3	9049.56	0.309892	0.235568	1.31551	0.188339	0.467455	ns
CAT	7874	-0.102863	0.245824	-0.418441	0.675625	0.84488	ns
RTN3	13043.8	0.55098	0.199232	2.76552	0.00568328	0.0728295	ns
SLC25A11	4809.01	1.10472	0.351792	3.14027	0.00168789	0.0385837	up
BBLN	3217.58	1.28839	0.369743	3.48456	0.000492952	0.0209763	up
CAPNS1	8228.28	0.0430227	0.238071	0.180714	0.856592	0.940477	ns
NDUFB4	4129.74	0.943965	0.29257	3.22645	0.00125334	0.0341242	ns
RDH11	9638.9	1.22795	0.304712	4.02988	5.58e-05	0.00664955	up
ARF4	5768.06	0.31087	0.249753	1.24471	0.213238	0.498984	ns
ATP5ME	2230.51	1.37856	0.408647	3.37348	0.000742237	0.0253177	up
SRSF6	11405.3	0.254325	0.178341	1.42606	0.153852	0.423391	ns
FBL	5989.02	0.514974	0.269258	1.91257	0.0558037	0.245563	ns
CHI3L2	4948.63	1.08633	0.681793	1.59334	0.111084	0.355075	ns
SCGB2A2	10373	0.473865	1.24372	0.381005	0.703199	0.860656	ns
SPINT1	9527.78	0.151778	0.255293	0.594523	0.552162	0.784537	ns
PCBP2	22344.5	0.00338347	0.173293	0.0195246	0.984423	0.994251	ns
CERS4	7070.79	1.33457	0.425737	3.13473	0.00172013	0.0388517	up
CMPK1	9255.38	0.511416	0.288572	1.77223	0.0763559	0.289063	ns
COX7A2	4091.98	1.06681	0.331268	3.22037	0.00128024	0.0342967	up
SLC25A3	20499.6	0.548335	0.23222	2.36127	0.0182125	0.133888	ns
SULT2B1	6076.04	0.974669	0.50399	1.93391	0.0531247	0.240166	ns
PRSS8	5730.42	0.771463	0.46839	1.64705	0.0995471	0.335283	ns
FAM25A	1134.28	1.17271	0.6804	1.72356	0.0847879	0.306253	ns
BZW1	13820.4	0.548285	0.303551	1.80624	0.0708813	0.277908	ns
TPSB2	4459.99	-0.00515888	0.336661	-0.0153237	0.987774	0.995157	ns
MTND1P23	1167.14	0.533814	0.38109	1.40075	0.161288	0.432292	ns
ADTRP	6106.21	1.57974	0.500637	3.15547	0.00160239	0.037566	up
TUBA4A	10285.7	0.29009	0.338324	0.857433	0.391206	0.668738	ns
MPC1	2713.64	1.25303	0.281629	4.44921	8.62e-06	0.00209774	up
TRMT112	2501.08	0.637822	0.283413	2.2505	0.0244171	0.157281	ns
ATP5MC3	7970.59	1.10391	0.321258	3.43621	0.000589919	0.0226893	up
LCE2A	1501.3	0.926325	0.677542	1.36719	0.171567	0.445618	ns
LCE1B	3199.76	0.843995	0.64464	1.30925	0.19045	0.469375	ns
RPS2P46	1963.94	0.217598	0.289981	0.750387	0.453022	0.717812	ns
PNLDC1	2538.75	2.10861	0.629774	3.3482	0.000813379	0.0267548	up
ARF3	12192.2	0.187704	0.256075	0.733006	0.463555	0.725944	ns
TOB1	5974.19	0.310909	0.207883	1.4956	0.134759	0.395248	ns
CNN3	6391.14	-0.274497	0.281703	-0.97442	0.329848	0.61518	ns
ZBTB7B	10816	0.192688	0.282205	0.682795	0.494736	0.747037	ns
ETF1	10359.9	0.215072	0.229943	0.935327	0.34962	0.632538	ns
HNRNPC	16206.9	0.378544	0.237547	1.59355	0.111036	0.354996	ns
A2M	21231.7	-1.03108	0.339559	-3.03654	0.00239313	0.0460756	down
COX7B	5894.73	1.33044	0.369952	3.59624	0.000322845	0.0166577	up
IL13RA1	7700.54	0.504549	0.268827	1.87686	0.0605378	0.25507	ns
PTTG1IP	8572.83	0.0494889	0.19683	0.251429	0.801482	0.913332	ns
OSTF1	2892.67	0.625962	0.279546	2.23921	0.0251421	0.160031	ns
RRAGA	3406.84	0.428216	0.206314	2.07555	0.0379353	0.197634	ns
IFITM3	8068.75	-0.227902	0.291167	-0.782719	0.433792	0.703787	ns
LCE2D	1395.55	0.877788	0.64396	1.36311	0.172848	0.447093	ns
HNRNPDL	14798.8	0.133621	0.230623	0.579392	0.562325	0.790703	ns
SELENOF	4945.94	0.402874	0.23479	1.71589	0.086182	0.308839	ns
YWHAB	16880.2	0.274089	0.232317	1.1798	0.238078	0.52483	ns
UBXN4	8979.3	0.186337	0.291073	0.640173	0.52206	0.765385	ns
SLC25A1	3964.18	0.608498	0.297284	2.04686	0.0406719	0.205837	ns
PPP1CB	15997.1	0.155788	0.220071	0.707899	0.479008	0.735293	ns
CYB5A	14286.5	1.70115	0.36471	4.66439	3.1e-06	0.00122235	up
TCP1	9659.6	0.689933	0.227291	3.03547	0.00240163	0.0460756	ns
BCAT2	6849.12	1.73296	0.470431	3.68378	0.000229798	0.014077	up
NDUFS6	2089.75	1.02603	0.374903	2.73679	0.00620422	0.0765704	up
ERH	2585.61	0.431085	0.247622	1.7409	0.0817007	0.299849	ns
FIS1	4303.09	0.535414	0.314978	1.69985	0.0891593	0.314573	ns
UBQLN1	10966.4	0.659903	0.262285	2.51598	0.0118702	0.107528	ns
NDUFB10	2637.34	0.670938	0.317179	2.11533	0.0344019	0.187454	ns
SET	13747	0.317258	0.23521	1.34883	0.177392	0.452605	ns
MPC2	4107.23	1.34353	0.311109	4.3185	1.57e-05	0.00301865	up
RAB14	8635.23	0.385729	0.262697	1.46834	0.142011	0.405065	ns
ADIRF	3017.88	-0.917052	0.410645	-2.2332	0.025536	0.160682	ns
DRAP1	3883.84	0.597907	0.335517	1.78205	0.0747418	0.286049	ns
ZMAT2	3745.82	0.569544	0.249852	2.27952	0.022636	0.15103	ns
MAPRE1	4756.98	0.360584	0.286302	1.25945	0.207868	0.492575	ns
EIF3D	9562.66	0.186556	0.191811	0.972601	0.330751	0.615855	ns
PSME1	4440.18	0.389686	0.369396	1.05493	0.291458	0.578213	ns
ALDH1A1	3719.22	1.15466	0.374788	3.08083	0.00206422	0.042435	up
RHOB	6825.93	-0.599678	0.246274	-2.435	0.0148916	0.121321	ns
PNRC2	5464.2	0.2129	0.216213	0.984678	0.324782	0.610354	ns
SERINC3	10105.8	0.0112755	0.174147	0.0647473	0.948375	0.980704	ns
HBA1	10480.1	-0.953782	1.14179	-0.835338	0.403527	0.679192	ns
ARHGDIB	4772.12	0.13715	0.326309	0.420306	0.674262	0.843835	ns
ARPC1A	4755.99	0.181036	0.260824	0.694094	0.487623	0.741462	ns
MYL9	9019.65	-0.355529	0.369134	-0.963143	0.335476	0.619724	ns
IGBP1	3341.41	0.672625	0.220627	3.0487	0.0022983	0.0452107	ns
KLF4	10790.9	0.01677	0.331777	0.050546	0.959687	0.985113	ns
TMEM43	8064.05	-0.138922	0.235195	-0.590668	0.554743	0.786092	ns
RNASEK	3665.14	0.922344	0.351703	2.62251	0.0087284	0.0917369	ns
KIAA1191	7111.85	0.443392	0.245321	1.8074	0.0707001	0.277794	ns
VDAC2	5894.33	0.711732	0.25622	2.77781	0.00547261	0.0714783	ns
EIF4G1	21702.7	-0.275366	0.189702	-1.45157	0.146622	0.41134	ns
ESRP1	9128.35	0.524051	0.336764	1.55614	0.119676	0.36972	ns
PGK1	13609.9	0.273412	0.215282	1.27002	0.204077	0.487471	ns
SEPTIN2	16338.4	-0.0903036	0.236228	-0.382273	0.702259	0.860207	ns
SEPHS2	4168.58	0.424523	0.234937	1.80697	0.070767	0.277835	ns
ATP6V1G1	6279.87	0.639645	0.277831	2.30228	0.0213192	0.146199	ns
SUMO2	6976.85	0.449406	0.233855	1.92173	0.0546402	0.243342	ns
RAB7A	14409.8	0.250202	0.201094	1.24421	0.213424	0.499111	ns
HSPD1	11995.7	0.803984	0.251671	3.19458	0.00140033	0.0358529	ns
TIMM23	2342.26	0.775943	0.288961	2.68528	0.00724683	0.0826738	ns
UBIAD1	6499.39	1.13764	0.451205	2.52133	0.0116911	0.106759	up
STX12	5500.55	0.790035	0.308705	2.55919	0.0104916	0.101358	ns
PA2G4	8207.03	0.260409	0.257138	1.01272	0.311193	0.597619	ns
SDHD	5089.72	0.918762	0.241484	3.80465	0.000142004	0.0107759	ns
PARK7	5471.26	0.660379	0.28683	2.30234	0.0213161	0.146199	ns
CARD18	3073.57	1.98334	0.691286	2.86906	0.00411698	0.0615524	up
SC5D	10922.9	1.37631	0.37649	3.65563	0.000256555	0.0147277	up
XRCC5	11985.3	0.14618	0.22091	0.661717	0.508153	0.757375	ns
PSMA1	5480.47	0.648638	0.280508	2.31237	0.0207574	0.144087	ns
NDUFV2	4727.38	1.20241	0.328542	3.65985	0.000252364	0.0146828	up
SUMO1	4610.16	0.640004	0.255053	2.5093	0.012097	0.10873	ns
HSPA9	15895.3	0.673451	0.247861	2.71705	0.0065867	0.0790014	ns
PKP3	10608.8	0.185633	0.268105	0.692387	0.488694	0.742313	ns
AP2S1	3400.87	0.772703	0.340268	2.27086	0.0231553	0.153097	ns
CCDC47	7568.02	0.345107	0.237649	1.45217	0.146454	0.411056	ns
WFDC12	1589.44	1.63845	0.614012	2.66843	0.00762058	0.0847823	up
WFDC5	2653.82	0.741998	0.605302	1.22583	0.220262	0.505899	ns
KDELR1	5487.54	0.234032	0.191713	1.22074	0.222184	0.507313	ns
EIF2S2	5378.2	0.284386	0.262079	1.08511	0.277872	0.567336	ns
SF3B1	21675.8	-0.259332	0.261394	-0.992112	0.321143	0.607006	ns
ACADM	14196.9	1.5667	0.421875	3.71367	0.000204275	0.0131979	up
MMADHC	4180.7	0.658961	0.258738	2.54683	0.0108707	0.103188	ns
HNRNPH2	4622.46	0.0800318	0.220037	0.36372	0.716067	0.868201	ns
IFFO2	15889.9	0.0128504	0.473217	0.0271555	0.978336	0.992014	ns
NFE2L1	15317.5	-0.314561	0.156237	-2.01335	0.0440777	0.215443	ns
GNB2	7437.13	0.172275	0.242286	0.711039	0.47706	0.734153	ns
CCND1	12392.5	-0.0809015	0.270548	-0.299029	0.764918	0.894241	ns
SMPDL3A	3371.66	1.01861	0.366008	2.78302	0.00538559	0.0712401	up
KLHDC3	4459.37	0.396235	0.258871	1.53063	0.125862	0.380273	ns
MLF2	7468.33	0.255835	0.226681	1.12861	0.259062	0.548647	ns
DDOST	6410.1	-0.00858391	0.18865	-0.0455017	0.963707	0.986679	ns
PCNP	6403.72	0.155052	0.256351	0.604842	0.545284	0.780526	ns
SRXN1	3238.1	0.923514	0.432084	2.13735	0.0325699	0.18227	ns
RAN	9515.87	0.312388	0.289909	1.07754	0.28124	0.570745	ns
SNRPD2	3352.6	0.74141	0.30047	2.4675	0.0136059	0.115793	ns
GET3	2908.11	0.361456	0.246555	1.46603	0.142641	0.405848	ns
H2BC12	857.532	0.741645	0.340008	2.18126	0.0291643	0.171016	ns
DUSP1	7377.57	0.209674	0.542527	0.386477	0.699143	0.858065	ns
SF3B6	2312.47	0.831106	0.298912	2.78044	0.00542854	0.0712401	ns
BRI3BP	7689.15	1.52532	0.422066	3.61393	0.000301585	0.0161552	up
STAP2	4973.92	1.10536	0.411868	2.68376	0.00727986	0.0826738	up
TXN2	3276.39	0.717318	0.247472	2.89858	0.00374855	0.0583375	ns
GGT6	5589.66	0.604565	0.42445	1.42435	0.154346	0.424075	ns
PI3	1621.1	1.10319	1.63298	0.67557	0.499314	0.750363	ns
GNB1	15556.1	-0.287751	0.163458	-1.7604	0.0783399	0.293533	ns
EMP2	17325	0.474659	0.337217	1.40758	0.159257	0.429669	ns
GANAB	11628.7	-0.132434	0.164159	-0.806746	0.419813	0.692459	ns
RNASE7	2026.7	0.815665	0.67279	1.21236	0.225374	0.510523	ns
TM4SF1	8775.35	-0.471866	0.251151	-1.87882	0.0602697	0.254681	ns
TMBIM1	11767.2	-0.119932	0.195045	-0.614893	0.538625	0.776606	ns
SLC39A6	7684.68	0.0586944	0.232221	0.252753	0.800459	0.913152	ns
EIF3H	12236.4	0.51561	0.192339	2.68073	0.00734609	0.0828819	ns
PNPLA5	3547.38	1.60809	0.622373	2.58381	0.00977164	0.0976427	up
CD99	10743.3	0.0958773	0.272447	0.351911	0.724905	0.872187	ns
SPINT2	10790	0.471284	0.298141	1.58074	0.113938	0.359912	ns
CLEC3B	2929.95	-0.559916	0.41117	-1.36176	0.173273	0.447588	ns
CITED2	5258.55	0.263195	0.249293	1.05576	0.291076	0.577946	ns
AHCYL1	8573.89	0.360504	0.216718	1.66347	0.0962192	0.328806	ns
FBP1	2458.5	1.13045	0.377289	2.99625	0.00273324	0.0493523	up
ATP5PO	6673.48	0.744054	0.274375	2.71181	0.00669167	0.0796528	ns
MAP1LC3B	7785.24	0.796884	0.273318	2.9156	0.00355008	0.0570985	ns
SFPQ	17093.9	0.0273087	0.201896	0.135261	0.892405	0.958064	ns
HNRNPUL2	11748.3	0.13822	0.172981	0.799044	0.424265	0.696304	ns
PECR	4894.75	1.87744	0.422442	4.44427	8.82e-06	0.00211836	up
ARG1	3091.97	1.02531	0.6177	1.65988	0.0969383	0.330223	ns
IMPA2	7634.59	1.0295	0.491052	2.09651	0.0360367	0.192241	up
NARS1	7433.01	0.385555	0.197625	1.95095	0.0510632	0.235275	ns
MTPN	7288.83	0.0319671	0.223571	0.142984	0.886303	0.955133	ns
PHB2	8939.36	0.605131	0.235783	2.56647	0.0102738	0.100454	ns
TSPO	4370.5	0.402851	0.330413	1.21923	0.222756	0.508111	ns
EIF2S3	8317.15	0.225437	0.143576	1.57016	0.116378	0.364594	ns
GPR87	2771.06	0.792117	0.357699	2.21448	0.0267957	0.163572	ns
SERPINB4	4070.6	1.88077	1.8364	1.02416	0.30576	0.592093	ns
TMX2	4131.71	0.481019	0.206021	2.33481	0.0195535	0.138551	ns
CDA	1092.72	1.48986	0.524211	2.84209	0.00448182	0.0643204	up
PSORS1C2	6851.32	-2.32913	0.517722	-4.49881	6.83e-06	0.00173261	down
MTCH2	4874.92	0.825922	0.265651	3.10904	0.00187693	0.0404476	ns
ZFP36L1	15405.1	-0.287596	0.26904	-1.06897	0.285083	0.574001	ns
CYC1	4001.48	0.60179	0.257706	2.33519	0.0195337	0.138551	ns
NDUFA4	6380.41	1.08944	0.315624	3.45172	0.000557029	0.0221157	up
CCT3	7497.04	0.43785	0.266463	1.64319	0.100343	0.336534	ns
SNRNP70	14264	0.00304607	0.324883	0.0093759	0.992519	0.997046	ns
ALAS1	4633.82	0.689925	0.304613	2.26492	0.0235173	0.154261	ns
GPT2	10242.9	0.894119	0.313155	2.85519	0.00430107	0.062964	ns
C19orf53	2486.01	0.601006	0.315451	1.90523	0.0567503	0.247809	ns
KRT6C	7852.24	-0.813039	0.607215	-1.33896	0.180583	0.457218	ns
CLIC4	9181.25	-0.484668	0.295433	-1.64053	0.100895	0.337208	ns
HNRNPA2B1	28594.8	0.27818	0.212465	1.3093	0.190434	0.469375	ns
POLR2L	2377.59	0.889802	0.340661	2.61199	0.00900172	0.0932084	ns
RARRES1	2387.76	0.895385	1.01705	0.880373	0.378657	0.657884	ns
PDAP1	6539.25	0.243618	0.216206	1.12679	0.259833	0.549433	ns
ABLIM1	18522.7	0.0509144	0.253265	0.201033	0.840673	0.932373	ns
PCP4L1	1781.93	1.49974	0.524351	2.86018	0.00423406	0.0626867	up
MYH9	40788.2	-0.657393	0.195161	-3.36846	0.000755891	0.0255061	ns
SOD1	4349.16	0.363924	0.254864	1.42791	0.153317	0.42246	ns
CCT6A	7175.37	0.343212	0.261298	1.31349	0.189018	0.468052	ns
DDX39B	19204.6	-0.059648	0.251175	-0.237476	0.812288	0.918503	ns
IARS2	6733.07	0.49579	0.206674	2.3989	0.0164446	0.127418	ns
TECR	10677.1	0.798553	0.340505	2.3452	0.0190167	0.137324	ns
HACD2	6763.25	0.880091	0.266451	3.30301	0.000956543	0.0293968	ns
MRPS35	2905.82	0.888576	0.291228	3.05114	0.00227975	0.0449474	ns
GLUL	25851.4	-0.201131	0.223019	-0.901856	0.367133	0.64898	ns
NDUFA6	2482.48	0.856999	0.306354	2.79742	0.00515133	0.0699684	ns
TPM4	21908	-0.0950254	0.258677	-0.367352	0.713357	0.866924	ns
KRT71	36409.7	-3.33243	1.0691	-3.11704	0.00182678	0.0400683	down
TMEM14C	2702.77	0.512733	0.255568	2.00625	0.0448295	0.21748	ns
SRRM2	37397.9	-0.646709	0.357233	-1.81033	0.0702453	0.276901	ns
MIR205HG	7937.83	0.913393	0.441427	2.06918	0.0385292	0.199723	ns
PLIN4	20811.9	-1.59638	0.629634	-2.53541	0.0112315	0.104875	down
ARF6	8092.51	0.272459	0.267455	1.01871	0.30834	0.594727	ns
H2AJ	5854.38	0.999941	0.293168	3.41081	0.0006477	0.0239427	ns
SCGB1D2	4304.39	0.930766	1.38132	0.673824	0.500423	0.751065	ns
FAM210B	6220.25	0.216624	0.201131	1.07703	0.281467	0.570782	ns
CYP51A1	5166.37	1.09032	0.352692	3.09141	0.00199205	0.0416379	up
HNRNPH1	22323.6	-0.0999092	0.194239	-0.514361	0.606999	0.819845	ns
ATP6V1E1	5706.35	0.523429	0.198144	2.64166	0.00825005	0.0891412	ns
CCN2	2759.78	-0.279896	0.462683	-0.604941	0.545218	0.780526	ns
USO1	7056.83	0.3546	0.243379	1.45698	0.145121	0.409519	ns
SRGN	1634.1	0.308793	0.450725	0.685103	0.493279	0.74611	ns
NUS1	5795.96	0.945486	0.330142	2.86387	0.00418496	0.0622316	ns
SORD	11594.7	1.27047	0.517714	2.45399	0.0141279	0.117873	up
FAXDC2	9183.23	0.992866	0.298847	3.32232	0.000892727	0.0281135	ns
PTPRF	26578.8	-0.496345	0.254694	-1.94879	0.0513207	0.235925	ns
TLCD4	6275.89	1.81785	0.400254	4.54175	5.58e-06	0.00164769	up
ZNF750	7791.92	0.0164521	0.263863	0.0623509	0.950283	0.981411	ns
WDR83OS	1302.98	0.463224	0.316255	1.46471	0.142999	0.406106	ns
HDLBP	23325.1	-0.145451	0.176808	-0.822651	0.410707	0.685293	ns
MMP14	10068	-0.260595	0.216589	-1.20318	0.228908	0.513976	ns
REEP6	1870.08	1.12815	0.457786	2.46436	0.0137258	0.116164	up
KLF5	10283.6	0.22197	0.396168	0.560294	0.575279	0.798488	ns
GHITM	10345.7	0.618467	0.23544	2.62685	0.00861785	0.0913052	ns
PDIA6	7824.29	0.160343	0.240225	0.667469	0.504472	0.754477	ns
SRSF1	11214.7	0.0457011	0.198852	0.229824	0.818228	0.921624	ns
CNN2	6866.74	0.0377712	0.228611	0.16522	0.868771	0.946664	ns
TCEAL8	2240.53	0.36963	0.232722	1.58829	0.11222	0.356647	ns
DAZAP2	11408.1	0.00143376	0.173026	0.00828636	0.993389	0.997487	ns
CCL19	1929.86	0.362455	0.62696	0.578116	0.563186	0.791169	ns
TYRP1	7449.69	-0.555756	0.433039	-1.28339	0.199357	0.480742	ns
CIRBP	18190.9	0.206555	0.275046	0.750983	0.452663	0.717617	ns
ZFP36	4577.59	0.0470277	0.358971	0.131007	0.89577	0.959415	ns
CDC42SE1	8687.31	-0.128309	0.193665	-0.662529	0.507632	0.756908	ns
DLD	6684.42	0.992703	0.290082	3.42214	0.000621301	0.0232892	ns
ARGLU1	12506.7	-0.237256	0.244086	-0.972015	0.331043	0.615898	ns
NIPAL2	7756.32	0.528928	0.373272	1.417	0.156482	0.426293	ns
QARS1	10011.3	0.0977767	0.191921	0.509463	0.610427	0.820941	ns
EPHX1	6021.17	-0.359263	0.333897	-1.07597	0.281941	0.571257	ns
CERS3	7416.76	1.29901	0.530026	2.45084	0.0142523	0.118531	up
PSMD8	7486.62	0.514378	0.243178	2.11523	0.0344101	0.187454	ns
PXMP4	6356.91	1.391	0.390407	3.56295	0.000366712	0.0179955	up
PIM3	4333.85	0.220077	0.221105	0.995351	0.319565	0.605706	ns
SBDS	4810.96	0.1084	0.26693	0.406098	0.684671	0.850018	ns
SNHG29	15555.2	0.789942	0.268947	2.93716	0.0033123	0.0548693	ns
NDUFB8	3611.85	0.81115	0.298321	2.71906	0.00654684	0.0786301	ns
LCN2	3141.76	1.89603	1.01972	1.85936	0.0629757	0.260154	ns
CD207	2924.73	0.719261	0.909673	0.790681	0.42913	0.700737	ns
MRPS18B	3079.83	0.645932	0.228605	2.82554	0.00472004	0.0661785	ns
ECHDC1	7150.74	1.05793	0.233423	4.53225	5.84e-06	0.00164769	up
IFITM1	3784.21	-0.0516362	0.293175	-0.176128	0.860194	0.942504	ns
OAT	5748.67	0.510414	0.227247	2.24608	0.0246991	0.158205	ns
PPP2CA	9743.39	0.527277	0.283326	1.86103	0.0627401	0.259887	ns
FKBP8	7169.56	-0.132453	0.235417	-0.562631	0.573686	0.797551	ns
CHMP1B	4912.83	0.373586	0.222548	1.67868	0.0932146	0.322952	ns
RNF11	5445.5	0.295506	0.215306	1.37249	0.16991	0.442784	ns
TKT	13635.7	0.666516	0.29216	2.28134	0.0225283	0.150587	ns
WASF2	12098.9	-0.304397	0.193446	-1.57355	0.115591	0.363	ns
F13A1	7542.95	-0.26701	0.477477	-0.559211	0.576018	0.79883	ns
THEM5	2463.86	0.737717	0.508932	1.44954	0.147187	0.412086	ns
G6PD	7020.06	0.650723	0.327894	1.98455	0.0471942	0.225055	ns
CCT7	7069.16	0.214903	0.227144	0.946107	0.344094	0.627641	ns
PSMD2	9576.77	-0.029138	0.193882	-0.150287	0.880538	0.952353	ns
HSPE1	2593.77	1.25839	0.345642	3.64072	0.000271873	0.015318	up
AP1S1	2653.19	0.663648	0.327494	2.02645	0.0427191	0.211682	ns
POLDIP2	5032.46	0.299423	0.191578	1.56293	0.11807	0.367497	ns
FAM32A	3654.05	0.423406	0.22651	1.86926	0.0615865	0.257226	ns
RAB5C	5565.55	-0.0923296	0.161562	-0.571481	0.567674	0.793815	ns
RPN1	7568.63	0.195267	0.211346	0.92392	0.355528	0.638356	ns
HLA-DQA1	2030.45	0.378438	0.512664	0.738179	0.460405	0.723421	ns
HLA-DQA2	2030.45	0.378438	0.512664	0.738179	0.460405	0.723421	ns
POLR2J	1703.05	0.714461	0.28224	2.53139	0.0113611	0.105292	ns
PDLIM1	3984.72	0.131063	0.31039	0.422253	0.67284	0.843013	ns
COX6C	4483.61	1.18819	0.363703	3.26691	0.00108727	0.0314285	up
NUCB1	8717.91	-0.257409	0.192585	-1.3366	0.181354	0.458127	ns
DPT	4706.92	-0.442611	0.518513	-0.853616	0.393318	0.670528	ns
UFC1	3789.24	0.635006	0.31071	2.04373	0.0409807	0.206544	ns
LOC102724594	1550.99	0.320835	0.262043	1.22436	0.220816	0.506448	ns
CTDSP2	11637.5	-0.357583	0.223704	-1.59846	0.10994	0.353645	ns
RPSAP47	764.781	0.381994	1.25749	0.303775	0.761299	0.892432	ns
SLC50A1	3099.57	1.20563	0.381984	3.15623	0.00159822	0.037566	up
MRPL3	3943.79	0.50576	0.242673	2.08412	0.037149	0.195683	ns
EMC7	2529.65	0.856895	0.285154	3.00502	0.0026556	0.0486238	ns
CCT8	5744.8	0.520837	0.250737	2.07723	0.0377807	0.197314	ns
TAX1BP3	2968.59	-0.0239405	0.266169	-0.0899447	0.928331	0.971936	ns
TFAP2C	5155.9	0.679136	0.279921	2.42617	0.015259	0.122818	ns
MKNK2	10354	-0.0124856	0.219683	-0.0568345	0.954677	0.983803	ns
TNKS1BP1	14636.2	0.0399989	0.223291	0.179133	0.857833	0.941116	ns
MUC15	4460.08	0.890402	0.310703	2.86577	0.00416003	0.0620435	ns
TM9SF2	9365.5	0.255625	0.204801	1.24816	0.211971	0.497449	ns
NAA50	8479.84	0.552957	0.29838	1.8532	0.0638541	0.262151	ns
EFHD2	3670.92	0.427883	0.348138	1.22906	0.219049	0.504603	ns
CDC37	6722.72	0.104102	0.200457	0.519323	0.603536	0.817448	ns
PFDN5	7090.11	1.06166	0.3334	3.18435	0.00145081	0.0365993	up
HMGB1	14361	0.180408	0.239882	0.752069	0.452009	0.717204	ns
SPNS2	5547.1	0.29128	0.334009	0.872073	0.383169	0.662193	ns
MRPL14	1525.81	1.36869	0.357112	3.83267	0.000126758	0.0101937	up
CALM1	16155.7	-0.066748	0.243121	-0.274546	0.783665	0.904915	ns
PLPP1	2893.31	0.196041	0.294279	0.666176	0.505299	0.755218	ns
SARS1	7180.12	0.311302	0.21509	1.44731	0.14781	0.412854	ns
STT3B	7791.38	0.403613	0.200458	2.01345	0.0440672	0.215443	ns
PICALM	10728.3	0.0361267	0.25377	0.14236	0.886796	0.955337	ns
MRPL41	1091.21	0.744646	0.341418	2.18104	0.0291806	0.171016	ns
IQGAP1	19825.6	-0.18232	0.269068	-0.677598	0.498027	0.749529	ns
GSTK1	7201.14	0.417555	0.229862	1.81655	0.0692868	0.274824	ns
IRF6	9034.54	0.351328	0.363389	0.96681	0.333639	0.618019	ns
PPIB	8806.42	0.509738	0.313077	1.62815	0.103492	0.342187	ns
NBL1	6530.67	0.372397	0.337503	1.10339	0.269859	0.559931	ns
MICOS10-NBL1	6530.67	0.372397	0.337503	1.10339	0.269859	0.559931	ns
TPRG1L	4331.36	0.17217	0.154532	1.11414	0.265221	0.554088	ns
CCDC80	25652.3	-1.06684	0.396401	-2.69131	0.00711715	0.0822101	down
KIAA1522	11107.3	0.136376	0.291542	0.467773	0.639947	0.827092	ns
RAB5B	11589.1	0.0674404	0.21026	0.320748	0.748402	0.88532	ns
H2AZ1	4261.42	0.550085	0.274453	2.00429	0.0450386	0.218143	ns
YPEL5	5398.07	0.447448	0.194952	2.29517	0.0217235	0.147666	ns
NUCKS1	13083.7	-0.202965	0.215133	-0.94344	0.345456	0.629057	ns
LAPTM5	4395.3	0.273112	0.401829	0.679672	0.496712	0.748805	ns
FCER1A	1626.96	0.68503	0.440145	1.55637	0.119619	0.369657	ns
BTG2	5831.08	0.200113	0.274649	0.728614	0.466238	0.728045	ns
HAO2	2002.44	1.83245	0.556381	3.29352	0.000989419	0.029815	up
TM9SF3	11726.7	0.298267	0.258467	1.15399	0.248505	0.537305	ns
NDUFA8	1507.55	1.02616	0.296574	3.46005	0.000540072	0.021812	up
NHP2	2642.44	0.62569	0.293073	2.13493	0.0327668	0.1827	ns
HLA-DPA1	9871.27	0.137762	0.453205	0.303973	0.761148	0.892432	ns
ACO1	8349.1	1.2045	0.258226	4.66454	3.09e-06	0.00122235	up
POLR2K	2329.08	0.77049	0.264829	2.90938	0.00362145	0.0575449	ns
ATP5MF	3449.19	1.15075	0.344715	3.33825	0.000843068	0.0272876	up
PTGDS	5154.12	1.16869	0.383992	3.04352	0.00233826	0.0456037	up
SLC40A1	6250.4	-0.647508	0.400795	-1.61556	0.10619	0.347338	ns
FKBP1A	10360.5	0.235515	0.198735	1.18507	0.235989	0.522179	ns
TIMP1	2858.21	0.0985722	0.301229	0.327234	0.743491	0.882652	ns
FURIN	10061.7	-0.158153	0.259419	-0.609643	0.542098	0.778967	ns
KLF10	6001.86	-0.0704683	0.352981	-0.199638	0.841764	0.932888	ns
ANXA7	4954.96	0.0832428	0.208534	0.399181	0.68976	0.853376	ns
SEC61B	2142.3	0.823247	0.322616	2.55179	0.0107173	0.1027	ns
PLIN5	5719.25	1.33438	0.457621	2.9159	0.00354668	0.0570941	up
STARD7	6972.54	0.401795	0.206074	1.94976	0.0512049	0.23563	ns
ATRAID	3614.22	0.484284	0.220185	2.19944	0.0278467	0.166396	ns
HMGN1	8879.92	0.529112	0.254819	2.07643	0.0378546	0.197382	ns
LITAF	6790.94	0.393358	0.251873	1.56173	0.118351	0.367805	ns
RAB6A	8079.18	0.119344	0.213278	0.559569	0.575773	0.79883	ns
CCNG1	3855.28	0.629014	0.259075	2.42792	0.0151855	0.122443	ns
APH1A	6463.17	0.277704	0.212182	1.3088	0.190601	0.469558	ns
BLVRB	2359.32	0.677293	0.333304	2.03206	0.042148	0.210083	ns
EIF3J	4327.95	0.386981	0.26168	1.47883	0.139185	0.401577	ns
MRPL49	4128.51	0.6688	0.287699	2.32465	0.0200904	0.140862	ns
HBB	8673.59	-0.266002	1.03308	-0.257483	0.796806	0.911499	ns
C1QBP	3676.13	0.827657	0.320681	2.58093	0.00985333	0.0981515	ns
SLC31A2	2729.37	1.30801	0.468382	2.79261	0.0052284	0.0704618	up
ATP2B4	15866.6	-0.332975	0.295492	-1.12685	0.259806	0.549433	ns
SQSTM1	12320.9	-0.0734575	0.187636	-0.39149	0.695435	0.856393	ns
CPA3	2228.23	0.434967	0.323209	1.34578	0.178374	0.453891	ns
MRPL51	2462.73	0.817765	0.343122	2.38331	0.0171578	0.13059	ns
RAB5A	5055.68	0.484694	0.281128	1.7241	0.0846892	0.306049	ns
RCC2	7960.63	0.1735	0.212628	0.815978	0.414513	0.688544	ns
ACOT1	4447.16	1.33419	0.605784	2.20242	0.0276355	0.165677	up
AK3	6972.56	0.586264	0.215192	2.72438	0.00644222	0.0783066	ns
PCNA	2742.28	0.333658	0.296878	1.12389	0.261061	0.550548	ns
STAU1	6519.7	0.0689799	0.198148	0.348122	0.727748	0.873698	ns
GNL3	4841.03	0.566099	0.320318	1.7673	0.0771773	0.290742	ns
JUND	3278.81	0.28226	0.268198	1.05243	0.292602	0.579144	ns
LRP10	13046.5	-0.0847692	0.194211	-0.43648	0.662489	0.836995	ns
KIF5B	8428.12	-0.273298	0.342489	-0.797975	0.424885	0.696942	ns
SERPINA12	4528.71	0.660053	0.545215	1.21063	0.226038	0.510888	ns
ATP5PF	2885.97	1.08922	0.309849	3.51531	0.000439236	0.0196526	up
JTB	2719.14	0.817226	0.298653	2.73637	0.00621204	0.0765704	ns
TP63	12179.8	0.282531	0.425551	0.663918	0.506743	0.756186	ns
NFIX	14730	-0.488383	0.242628	-2.01289	0.0441263	0.215612	ns
H2AC6	1897.25	1.05535	0.372685	2.83175	0.00462935	0.0655107	up
EFNA3	3347.58	0.532377	0.314313	1.69378	0.0903073	0.316665	ns
ZNF117	8526.16	1.18903	0.364608	3.26113	0.0011097	0.0317517	up
ERV3-1-ZNF117	8526.16	1.18903	0.364608	3.26113	0.0011097	0.0317517	up
MRPL12	1941.99	1.02865	0.384285	2.67678	0.0074334	0.083403	up
BANF1	2841.47	0.562837	0.278464	2.02122	0.0432574	0.213365	ns
UBE2V1	7373.97	0.376863	0.208736	1.80545	0.0710036	0.278268	ns
OGDH	8258.84	-0.136792	0.222893	-0.61371	0.539407	0.777196	ns
THOC7	2697.99	0.90485	0.288897	3.13208	0.0017357	0.0389733	ns
MEGF9	6586.37	0.383861	0.329353	1.1655	0.243817	0.531511	ns
RSL1D1	8272.39	0.556742	0.257148	2.16507	0.0303826	0.174964	ns
TNFRSF1A	6812.86	0.159994	0.216201	0.740025	0.459285	0.722601	ns
RTCB	5463.08	0.384593	0.254694	1.51002	0.131038	0.38917	ns
ERP29	5138.94	0.826106	0.304642	2.71173	0.00669337	0.0796528	ns
HSP90B1	20935.1	0.243249	0.250281	0.971904	0.331098	0.615938	ns
SCP2	10352.4	0.866003	0.240795	3.59643	0.000322619	0.0166577	ns
CSNK1A1	13429.7	0.0605834	0.304174	0.199173	0.842127	0.933041	ns
ENDOU	3612.2	0.616537	0.394744	1.56186	0.11832	0.367773	ns
YBX3	15079.8	0.286784	0.286064	1.00252	0.316092	0.602513	ns
EIF3G	6664.41	0.332662	0.219677	1.51433	0.129943	0.387644	ns
PEX3	2950.67	1.36922	0.395523	3.4618	0.00053657	0.0217186	up
PYGB	9316.39	-0.272565	0.273897	-0.995137	0.31967	0.605706	ns
UQCR11	3138.25	1.07118	0.363225	2.94909	0.00318715	0.0536306	up
TMEM79	6252.12	0.318386	0.352286	0.903772	0.366116	0.648239	ns
TUBA1A	9411.63	-0.852329	0.279993	-3.04411	0.00233368	0.0456037	ns
AEBP1	10244	-0.76487	0.360656	-2.12077	0.0339408	0.186042	ns
NDUFS4	1706.93	1.04327	0.306618	3.4025	0.000667732	0.023995	up
TUBB6	6612.28	0.0243066	0.284971	0.085295	0.932027	0.973662	ns
CA2	2957.87	-0.0936151	0.499155	-0.187547	0.851232	0.937877	ns
CAPNS2	2682.49	0.593079	0.425548	1.39368	0.163413	0.434402	ns
NSA2	5424.42	0.763517	0.319703	2.38821	0.0169308	0.129644	ns
PTK6	4353.74	0.680387	0.458508	1.48391	0.137832	0.399511	ns
THRAP3	8212.27	-0.0504846	0.193198	-0.26131	0.793853	0.909888	ns
EIF5	13667.2	-0.148459	0.222223	-0.668061	0.504094	0.753982	ns
AUP1	4692.73	0.30558	0.218131	1.4009	0.161243	0.432292	ns
IDH3B	4282.14	0.554362	0.264285	2.09759	0.0359412	0.192002	ns
ATP5PD	5873.08	0.875304	0.314157	2.7862	0.00533307	0.0709586	ns
HLA-DQB2	2990.58	0.679565	0.628483	1.08128	0.279573	0.569113	ns
YWHAH	3631.29	-0.124279	0.257979	-0.48174	0.629991	0.827092	ns
PGM1	5549.93	0.691286	0.248635	2.78033	0.0054304	0.0712401	ns
ADRM1	4029.34	0.11028	0.234551	0.470173	0.638232	0.827092	ns
TMEM109	4388.9	-0.40983	0.192484	-2.12917	0.0332403	0.183783	ns
STAT3	15753.4	0.100633	0.294305	0.341934	0.732401	0.87646	ns
SRPRA	7220.05	-0.147129	0.161044	-0.913594	0.36093	0.643561	ns
TST	2316.87	1.41824	0.395189	3.58875	0.000332267	0.0169656	up
CLSTN1	11849	-0.256742	0.202358	-1.26875	0.20453	0.487917	ns
SF1	11310	-0.222905	0.211953	-1.05168	0.292949	0.579512	ns
EGR3	6476.36	0.482885	0.414737	1.16432	0.244296	0.532239	ns
LCE3E	737.074	1.38773	0.629707	2.20378	0.0275398	0.1654	up
MDH1	7190.79	0.678783	0.240908	2.81761	0.00483832	0.0670133	ns
RPL13P12	1018.31	0.462826	0.29549	1.5663	0.117279	0.366096	ns
KLHDC8B	3005.38	0.833335	0.320858	2.59721	0.00939854	0.0954229	ns
DCXR	2967.91	0.780075	0.402011	1.94043	0.0523273	0.238406	ns
LDHD	2275.58	1.26915	0.465317	2.7275	0.00638163	0.0778721	up
TMEM50A	4997.89	0.376187	0.252645	1.489	0.136488	0.397639	ns
PLPP3	8544.53	-0.539107	0.386362	-1.39534	0.162912	0.433775	ns
EFNB2	7161.68	0.501606	0.293842	1.70706	0.0878114	0.311988	ns
IFNGR1	5545.58	0.471977	0.318943	1.47981	0.138923	0.401144	ns
ATP12A	5224.59	1.11389	1.00762	1.10547	0.268957	0.558569	ns
MRPS26	1640.32	0.8697	0.352865	2.46468	0.0137135	0.116164	ns
ZRANB2	7299.83	0.0772254	0.258925	0.298254	0.765509	0.894649	ns
IGFBP3	7243.99	0.569602	0.326154	1.74642	0.0807377	0.29743	ns
BHLHE40	7501.64	-0.0111803	0.261319	-0.0427841	0.965874	0.987699	ns
CEBPB	2509.04	0.865932	0.402412	2.15185	0.0314091	0.178454	ns
ARL5A	7165.5	0.892223	0.366807	2.43241	0.0149988	0.121666	ns
NDRG1	24576.7	0.0589484	0.241926	0.243663	0.807492	0.916162	ns
OGT	16141.3	-0.29375	0.258333	-1.1371	0.255498	0.544492	ns
CTNNA1	16956.3	-0.2492	0.151194	-1.64822	0.0993084	0.334787	ns
GRINA	4444.5	-0.132264	0.207213	-0.638299	0.523279	0.76624	ns
MT2A	2233.37	-0.59338	0.40288	-1.47284	0.140793	0.403283	ns
SERPING1	12944.6	-0.712038	0.381404	-1.86689	0.0619172	0.257913	ns
SOX9	8126.26	-0.367329	0.258378	-1.42167	0.155122	0.424705	ns
KDELR2	6366.39	0.0904308	0.243686	0.371095	0.710566	0.865369	ns
VCP	15656	0.244688	0.210425	1.16283	0.2449	0.533236	ns
ARCN1	6480.57	-0.102953	0.182535	-0.564018	0.572742	0.797209	ns
SFRP1	14914.1	-0.954269	0.502471	-1.89915	0.0575447	0.249611	ns
SPRR2F	762.633	0.638992	1.23008	0.51947	0.603433	0.817442	ns
ASS1	5016.63	-0.0776894	0.263379	-0.294972	0.768015	0.895899	ns
NDUFA4L2	4861.84	0.966091	0.328461	2.94127	0.00326868	0.0544432	ns
ARPC4	4773.82	0.379572	0.262076	1.44833	0.147525	0.412353	ns
HSDL2	3980.97	0.571247	0.267335	2.13682	0.0326127	0.182317	ns
NDUFA13	4252.19	1.03132	0.36114	2.85575	0.00429357	0.062964	up
SRSF3	11002.7	0.311839	0.270306	1.15365	0.248643	0.537358	ns
UBE2D3	13707.4	0.334511	0.23842	1.40303	0.160607	0.431292	ns
HIBADH	2543.81	0.669827	0.255669	2.61991	0.00879542	0.0920117	ns
UBE2L3	5727.49	0.492481	0.238139	2.06804	0.0386358	0.199857	ns
IPO7	8265.48	0.354521	0.284448	1.24635	0.212637	0.498196	ns
NTAN1	3968	1.44438	0.3216	4.49123	7.08e-06	0.00177082	up
ATP5PB	7316.08	0.950533	0.325226	2.92268	0.00347029	0.0566639	ns
CAPG	4069.97	0.299129	0.429798	0.695976	0.486444	0.740436	ns
HSD3B1	2614.8	1.59604	1.09831	1.45318	0.146175	0.410777	ns
SLC2A1	11984.8	0.397053	0.40063	0.991072	0.32165	0.607462	ns
SUCLG2	3814.42	0.65239	0.218901	2.9803	0.00287969	0.0508401	ns
RTL8C	2583.52	-0.328492	0.303622	-1.08191	0.279291	0.568898	ns
RPS6P10	872.999	1.0845	0.438893	2.47099	0.0134741	0.115208	up
CLTA	4275.7	0.475644	0.281532	1.68949	0.0911265	0.318559	ns
OXA1L	6971.15	0.414563	0.200863	2.06391	0.0390259	0.200964	ns
MFSD14B	5299.7	0.381926	0.243108	1.57101	0.11618	0.364451	ns
GOLPH3	4204.19	0.103468	0.231581	0.446792	0.655025	0.8331	ns
PEX19	5443.92	0.335573	0.202796	1.65473	0.0979793	0.332436	ns
SAP18	5731.59	0.469273	0.216903	2.16351	0.0305016	0.175317	ns
NECTIN1	16560.9	-0.222862	0.349206	-0.638196	0.523346	0.766257	ns
MLEC	8070.35	-0.00708948	0.224904	-0.0315223	0.974853	0.990755	ns
PAIP2	4319.1	0.533152	0.201143	2.65061	0.00803462	0.0878275	ns
CLINT1	8049.94	0.308214	0.248241	1.24159	0.214387	0.499413	ns
FOXC1	5000.75	1.21553	0.275262	4.4159	1.01e-05	0.00230549	up
MAFB	5148.69	0.0426023	0.219836	0.193791	0.846339	0.935432	ns
GAS5	7194.12	0.813392	0.293547	2.77091	0.00559004	0.0723731	ns
CHMP5	3377.07	0.351886	0.243252	1.44659	0.148011	0.412865	ns
TCHH	81210	-3.54311	1.0339	-3.42693	0.00061044	0.0231201	down
EIF3C	9200.59	-0.0159325	0.317653	-0.0501567	0.959997	0.985113	ns
PRKCSH	9564.43	0.0268726	0.205972	0.130467	0.896197	0.959704	ns
TOMM7	3290.33	1.00827	0.349566	2.88435	0.00392218	0.0599391	up
LOC107986346	3290.33	1.00827	0.349566	2.88435	0.00392218	0.0599391	up
GDE1	5759.89	0.440819	0.242983	1.81419	0.0696478	0.275547	ns
KIAA0930	10185.3	0.326882	0.334465	0.977328	0.328407	0.614311	ns
IFNGR2	3262.48	0.624514	0.276224	2.2609	0.0237657	0.155276	ns
CLSTN3	7849.5	0.995962	0.333701	2.98459	0.00283956	0.0503752	ns
CTTN	12335.6	-0.223334	0.160834	-1.3886	0.164954	0.436537	ns
FXYD3	6069.4	0.714719	0.415171	1.7215	0.0851593	0.307041	ns
ADAM15	11454.3	0.083332	0.232558	0.358328	0.720098	0.87023	ns
ABRACL	1296.67	1.08731	0.392022	2.7736	0.00554404	0.0719933	up
CLTC	16049.7	0.0815059	0.24433	0.333589	0.73869	0.880091	ns
NFKBIA	5392.98	0.474009	0.297326	1.59424	0.110883	0.354996	ns
NAPA	8608.58	0.26121	0.211354	1.23589	0.2165	0.501678	ns
SH3GL1	5751.23	0.0838008	0.254045	0.329866	0.741502	0.881372	ns
BTG1	8626.23	0.633715	0.296547	2.13698	0.0325994	0.182317	ns
LCP1	6970.58	0.206087	0.492484	0.418466	0.675607	0.84488	ns
ZDHHC5	7967.62	0.0632373	0.229548	0.275486	0.782943	0.904597	ns
YAP1	8995.15	-0.117408	0.250477	-0.468738	0.639257	0.827092	ns
FOSL2	11615.5	-0.0309812	0.233588	-0.132632	0.894485	0.958517	ns
ETS2	7621.18	0.0269003	0.352864	0.076234	0.939233	0.977227	ns
ATP5MC2	6354.35	0.523052	0.281093	1.86078	0.0627758	0.259887	ns
UQCRFS1	4177.62	1.00506	0.30139	3.33474	0.000853801	0.0274888	up
GTF2IP4	5623.26	0.143915	0.192916	0.745996	0.45567	0.719643	ns
LYPLA1	5776.79	0.626204	0.310189	2.01878	0.0435099	0.213951	ns
GRHL1	10263.2	0.320954	0.321318	0.998866	0.317859	0.60443	ns
KHDRBS1	5474.46	0.205987	0.235436	0.874919	0.381618	0.660571	ns
IRX3	3788.52	0.942618	0.369076	2.55399	0.0106496	0.102374	ns
LPCAT3	4977.27	0.468505	0.34627	1.353	0.176054	0.450629	ns
CD68	2126.11	-0.46799	0.56902	-0.82245	0.410821	0.68539	ns
TRAPPC1	2086.93	0.311734	0.249375	1.25006	0.211278	0.496955	ns
ST14	7416.74	0.0049973	0.220769	0.0226359	0.981941	0.993148	ns
CKMT1B	4579.67	1.29897	0.427917	3.03557	0.00240084	0.0460756	up
CKMT1A	4579.67	1.29897	0.427917	3.03557	0.00240084	0.0460756	up
LGALSL	6367.29	0.320556	0.439788	0.728887	0.466071	0.728045	ns
CDC34	2252.38	0.793058	0.322969	2.45553	0.0140679	0.117625	ns
TLCD1	1350.28	1.64051	0.435184	3.7697	0.000163442	0.0117466	up
IFI16	7047.2	0.270657	0.376882	0.718147	0.472667	0.73213	ns
LDB1	8939.48	-0.0649335	0.289518	-0.224282	0.822538	0.923958	ns
PSMC4	3799.71	0.290547	0.232803	1.24804	0.212016	0.497473	ns
TIMM8B	1726.82	0.929709	0.407224	2.28304	0.0224281	0.150355	ns
ALDH2	14225.3	0.138192	0.273615	0.50506	0.613517	0.822301	ns
MARCKSL1	2798.3	-0.301014	0.210017	-1.43328	0.151778	0.419676	ns
ZC3H12A	3618.13	0.988793	0.411847	2.40088	0.0163558	0.127007	ns
OS9	14955	0.133717	0.198124	0.674916	0.499729	0.750643	ns
ATP5IF1	3189.99	0.827624	0.29218	2.83259	0.00461731	0.0654418	ns
RPL17P18	642.583	0.885647	0.382029	2.31827	0.0204346	0.142434	ns
SUMO3	4463.96	0.150445	0.178493	0.84286	0.399307	0.676066	ns
MRPL33	1542.5	1.61043	0.370847	4.34258	1.41e-05	0.00288833	up
CCNL2	13112.3	-0.0512646	0.241103	-0.212625	0.831619	0.928685	ns
SRSF11	12810.7	-0.0446364	0.250052	-0.178509	0.858324	0.941289	ns
FKBP4	6713.27	0.637851	0.27333	2.33363	0.0196149	0.138841	ns
MAPK1	8339.19	0.0354347	0.257642	0.137535	0.890608	0.957708	ns
RND3	4278.82	0.787657	0.286204	2.75208	0.00592174	0.0748472	ns
GJB5	2193.26	0.36519	0.441066	0.827972	0.407686	0.683091	ns
GLRX	5257.61	1.48074	0.446191	3.31863	0.000904598	0.0283736	up
ARRDC3	5903.8	0.205741	0.289658	0.710291	0.477524	0.734451	ns
RPSAP15	736.415	0.323837	0.703164	0.460543	0.645127	0.827186	ns
TMEM141	2056.46	0.925161	0.389744	2.37377	0.0176077	0.132329	ns
FBLN2	10586.1	-1.40087	0.444335	-3.15275	0.00161742	0.0377797	down
CYB5R1	5725.83	0.695089	0.308472	2.25333	0.0242385	0.156823	ns
LCEP3	256.03	0.871932	0.687767	1.26777	0.204879	0.488323	ns
PRPF19	4744.77	0.0978264	0.201999	0.484292	0.628178	0.827092	ns
HNRNPUL1	12499.7	-0.462362	0.196802	-2.34937	0.0188051	0.136515	ns
TDP2	3050.12	0.700221	0.263671	2.65566	0.00791524	0.0869824	ns
NME1-NME2	771.849	1.14725	1.54443	0.74283	0.457585	0.721037	ns
TIMM10	999.394	1.06579	0.371231	2.87097	0.00409218	0.0613617	up
APCDD1	11234.4	-0.157269	0.275701	-0.570434	0.568383	0.79417	ns
KRT27	17448.1	-2.70266	1.09566	-2.46669	0.013637	0.115938	down
PLA2G4E	9863.47	0.802885	0.672405	1.19405	0.232459	0.518284	ns
AURKAIP1	2029.11	0.888842	0.302031	2.94288	0.0032517	0.0542609	ns
SOD3	2967.7	-0.331885	0.395587	-0.838968	0.401487	0.677809	ns
FUS	14507.4	0.020895	0.236258	0.0884415	0.929526	0.972423	ns
NAA20	2721.75	0.685937	0.320423	2.14072	0.0322964	0.181127	ns
BGN	6386.06	-0.823121	0.332627	-2.4746	0.0133384	0.114759	ns
MRFAP1L1	3476.81	0.356907	0.207529	1.71979	0.0854703	0.307683	ns
BCAS2	1678.04	0.585914	0.266726	2.19669	0.0280426	0.167184	ns
H1-10	2477.82	0.452052	0.330407	1.36817	0.171259	0.445348	ns
CA12	10581.2	0.403485	0.334715	1.20546	0.228027	0.513076	ns
CKAP4	5568.95	0.13458	0.260233	0.517153	0.605049	0.818525	ns
RPL17-C18orf32	1287.3	1.70142	1.42055	1.19772	0.231027	0.516395	ns
ZDHHC9	5462.72	0.576445	0.327444	1.76044	0.0783337	0.293533	ns
NDRG2	13919.5	-0.0801824	0.25087	-0.319617	0.749259	0.885805	ns
HMGB1P5	2057.03	-0.126173	0.206998	-0.609536	0.542169	0.778981	ns
DSG3	8982.19	-0.181704	0.400673	-0.453498	0.65019	0.830031	ns
EIF4EBP2	10844.2	-0.107662	0.240927	-0.446866	0.654972	0.833094	ns
LIMA1	8781.27	-0.348358	0.330527	-1.05395	0.291907	0.578441	ns
HNRNPD	11463.2	0.468433	0.263665	1.77662	0.0756308	0.287753	ns
DDRGK1	2635.88	0.591942	0.267275	2.21473	0.0267783	0.163572	ns
NHERF1	3536.54	0.087547	0.22233	0.39377	0.693751	0.855358	ns
SH3GLB1	8438.76	0.289193	0.251079	1.1518	0.249403	0.537653	ns
IL18	4082.6	0.51848	0.513753	1.0092	0.312878	0.599202	ns
RANGAP1	8926.77	0.400838	0.329431	1.21676	0.223696	0.508593	ns
PITHD1	3385.56	0.173237	0.216442	0.800389	0.423486	0.695773	ns
API5	5986.67	0.23201	0.265578	0.873604	0.382334	0.661379	ns
MRPS21	1965.15	0.789292	0.286858	2.75151	0.00593214	0.0748902	ns
MRPL53	840.738	1.14662	0.489475	2.34255	0.0191526	0.137867	up
PTPRA	6043.42	0.0258229	0.167132	0.154507	0.87721	0.950828	ns
OLFM2	4275.62	0.240238	0.278822	0.861618	0.388897	0.666673	ns
ITPRID2	16549.6	-0.204861	0.22821	-0.897685	0.369353	0.650186	ns
STOML2	2757.81	0.39174	0.234979	1.66713	0.0954895	0.327017	ns
OSTC	2112.16	0.745588	0.330666	2.25481	0.0241452	0.15653	ns
AAMP	4535.49	0.16151	0.20725	0.779299	0.435804	0.705741	ns
CCL13	933.859	0.546273	0.51492	1.06089	0.28874	0.576136	ns
EPHX3	3020.59	0.807302	0.559452	1.44302	0.149014	0.414672	ns
RPL36A-HNRNPH2	940.815	-0.0240503	0.2568	-0.0936538	0.925384	0.970704	ns
IMPDH2	8121.54	0.369237	0.231058	1.59803	0.110037	0.353712	ns
TMEM167A	5696.4	0.258456	0.229009	1.12858	0.259073	0.548647	ns
HIF1A	8166.88	-0.700904	0.288507	-2.42942	0.015123	0.122101	ns
LAMP2	11508.4	0.246375	0.241873	1.01861	0.308386	0.594727	ns
MSN	16961.4	-0.402717	0.29176	-1.3803	0.167494	0.439878	ns
MUCL1	11703.9	-0.866653	0.628345	-1.37926	0.167814	0.440041	ns
PPP1CA	6444.32	0.411479	0.267436	1.53861	0.123901	0.377216	ns
PSMA3	3619.1	0.647011	0.288444	2.2431	0.0248901	0.158863	ns
TCEAL4	3587.81	0.414334	0.238651	1.73615	0.0825378	0.301829	ns
APPL2	6189.69	0.423065	0.257271	1.64443	0.100087	0.336046	ns
ACAD8	6981.94	1.01236	0.354318	2.8572	0.004274	0.0628701	up
SLURP2	780.241	1.1554	0.624127	1.85122	0.0641373	0.262694	ns
RBMX	8228.22	0.08367	0.182906	0.457448	0.647349	0.828351	ns
PSMD4	4797.76	0.318972	0.232078	1.37442	0.169312	0.442048	ns
HR	13634.2	0.0148537	0.370731	0.040066	0.968041	0.988321	ns
SZRD1	7055.98	-0.0436245	0.156429	-0.278877	0.780339	0.903074	ns
H2BC21	2349.38	0.795551	0.288235	2.76008	0.00577877	0.0737202	ns
UBXN1	4031.29	0.415841	0.226205	1.83833	0.0660134	0.267141	ns
TSKU	5431.12	-0.047842	0.262747	-0.182084	0.855517	0.939985	ns
STIP1	5570.02	0.412883	0.248847	1.65918	0.0970789	0.330517	ns
SDCBP	5966.68	-0.156201	0.337049	-0.463437	0.643051	0.827092	ns
NET1	7546.52	-0.109079	0.191791	-0.568739	0.569533	0.795047	ns
RAC1	12562.5	0.534621	0.268701	1.98965	0.0466293	0.223204	ns
CCL21	1463.48	-0.777853	0.427628	-1.81899	0.0689125	0.273958	ns
LENG8	15687.5	-0.505123	0.429731	-1.17544	0.239819	0.526444	ns
MRPS34	1661.09	0.537185	0.325096	1.65239	0.0984552	0.333203	ns
RPL27AP6	554.992	0.598178	0.26298	2.27462	0.022929	0.152096	ns
CD82	6834.16	-0.0643396	0.284197	-0.226391	0.820897	0.923149	ns
ZC3H15	3632.1	0.498339	0.263189	1.89346	0.0582964	0.250891	ns
IMMT	4531.87	0.492556	0.226634	2.17335	0.0297541	0.172926	ns
HNRNPL	11267.5	-0.0292709	0.181212	-0.161529	0.871677	0.948069	ns
OGA	10838.6	-0.109638	0.255421	-0.429245	0.667745	0.839793	ns
HOPX	13383.2	0.450726	0.578584	0.779016	0.435971	0.705741	ns
SMIM26	1261.01	1.14147	0.309171	3.69202	0.000222484	0.0137967	up
CTNND1	22488.7	-0.0745469	0.261471	-0.285105	0.775563	0.900352	ns
F11R	6735.47	0.440413	0.274428	1.60484	0.108529	0.350775	ns
LGALS3BP	5036.27	-0.292657	0.241854	-1.21006	0.226257	0.511197	ns
KCTD12	8370.19	-0.454143	0.376829	-1.20517	0.228137	0.513076	ns
TXNDC5	6058.87	-0.034396	0.251446	-0.136793	0.891195	0.957831	ns
PSMD3	6835.51	0.156124	0.206395	0.756434	0.449389	0.715035	ns
MYDGF	2079.03	0.614608	0.331315	1.85506	0.0635882	0.261626	ns
GABARAPL1	4998.32	0.252436	0.248232	1.01693	0.309186	0.595818	ns
RHOV	2949.49	0.814848	0.355209	2.294	0.0217906	0.147767	ns
RAB11B	4171.24	-0.28033	0.197728	-1.41776	0.156261	0.426053	ns
CTDNEP1	4048.27	0.305421	0.207081	1.47488	0.140244	0.403075	ns
FBLN1	16178.7	-1.20397	0.397945	-3.02548	0.00248241	0.0469506	down
PRR9	9951.49	-2.86754	1.01547	-2.82387	0.00474477	0.0662707	down
ZNF770	6125.32	0.389038	0.322798	1.20521	0.228124	0.513076	ns
BRD2	13137.7	-0.127471	0.167934	-0.759056	0.447819	0.714113	ns
ZYX	4690.14	-0.302294	0.220672	-1.36988	0.170725	0.444337	ns
MTCO3P12	994.7	-0.0873021	0.33167	-0.26322	0.792381	0.909219	ns
EMB	5376.14	0.728355	0.439012	1.65908	0.0971	0.330517	ns
BICD2	9735.84	-0.0340964	0.333512	-0.102234	0.918571	0.967682	ns
LGMN	5284.55	-0.303858	0.280003	-1.0852	0.277835	0.567336	ns
CYCS	6782.46	0.936217	0.328699	2.84825	0.004396	0.0636392	ns
BCKDHA	2931.23	0.327618	0.211817	1.5467	0.121935	0.373506	ns
STUB1	3480.08	0.541063	0.284477	1.90196	0.0571763	0.248928	ns
PDIA3	16307.4	0.399261	0.280212	1.42486	0.154199	0.423774	ns
MAP7D1	7284.29	0.177408	0.187481	0.946274	0.344009	0.627549	ns
CAST	19408.4	-0.0884988	0.217412	-0.407055	0.683968	0.849608	ns
PRELID3B	3603.68	0.569667	0.306133	1.86085	0.0627655	0.259887	ns
ERG28	2658.6	1.02762	0.269724	3.80989	0.00013903	0.0107089	up
PITPNA	6425.47	0.266634	0.258135	1.03293	0.301638	0.588604	ns
PRPF6	5065	-0.0600485	0.177177	-0.338919	0.734671	0.877781	ns
SYNGR2	6364.87	0.143017	0.211395	0.67654	0.498698	0.749896	ns
ARRDC4	4604.51	0.0608613	0.367298	0.1657	0.868393	0.946532	ns
GK5	8861.41	1.04222	0.356579	2.92283	0.00346866	0.0566639	up
PPT1	5049.33	-0.0136409	0.255284	-0.0534342	0.957386	0.98477	ns
CTSK	8690.79	-0.0850772	0.365609	-0.2327	0.815994	0.920287	ns
STAT6	12330.4	-0.215992	0.229894	-0.939528	0.34746	0.630784	ns
CYP4F2	2167.94	1.43433	0.932463	1.53821	0.123996	0.377322	ns
TARDBP	8744.11	0.146297	0.185595	0.788258	0.430546	0.701779	ns
MRPL45	1904.33	0.713087	0.237614	3.00103	0.00269067	0.0489225	ns
DNAJB6P1	342.193	2.268	0.627394	3.61495	0.000300409	0.0161552	up
COPZ1	5530.46	0.228898	0.208151	1.09967	0.271474	0.561581	ns
NOLC1	4562.34	0.113044	0.273514	0.413301	0.679386	0.846775	ns
GTF3A	3560.91	0.647026	0.284585	2.27357	0.0229916	0.152401	ns
SRSF7	5662.55	0.271106	0.240232	1.12852	0.259101	0.548647	ns
PSAT1	3059.62	0.558213	0.301605	1.85081	0.0641975	0.262822	ns
PFDN2	962.687	0.447046	0.329443	1.35697	0.17479	0.449216	ns
MYO1C	13828.1	-0.671742	0.231243	-2.90492	0.00367342	0.0580592	ns
HSD17B12	7355.5	0.927147	0.283879	3.26599	0.00109082	0.0314579	ns
SDCBP2	2960.79	0.748535	0.578049	1.29493	0.195343	0.476228	ns
CCDC3	6236.94	0.271147	0.236298	1.14748	0.251184	0.539605	ns
CD151	6774.67	-0.177399	0.295162	-0.601021	0.547826	0.782413	ns
ACSM6	2102.44	2.10866	0.607219	3.47265	0.000515343	0.0214296	up
PLXNB2	11969.3	-0.461031	0.230355	-2.0014	0.0453495	0.219125	ns
TBCA	3747.63	1.06647	0.328955	3.242	0.00118692	0.0331483	up
SDHB	3031.1	0.442391	0.265369	1.66708	0.0954985	0.327017	ns
DNAJC8	4182.47	0.242673	0.247365	0.981032	0.326577	0.612647	ns
RPL10P9	2738.05	1.16411	0.952885	1.22167	0.221832	0.506959	ns
MPZL3	3508.58	0.751664	0.429048	1.75193	0.0797854	0.295841	ns
HLA-DPB1	6943.39	0.403781	0.350332	1.15257	0.249088	0.537494	ns
SLC27A4	4213.67	0.2919	0.312279	0.93474	0.349923	0.632647	ns
MBOAT2	7143.57	0.964067	0.304726	3.16372	0.00155767	0.0371703	ns
TMEM259	7286.93	-0.00908244	0.260137	-0.0349141	0.972148	0.989615	ns
ACTR1A	6166.18	0.187896	0.201427	0.932826	0.35091	0.633643	ns
MANBAL	2640.84	0.393117	0.252511	1.55683	0.119511	0.369482	ns
TRBC2	846.46	0.809887	0.458588	1.76605	0.0773882	0.291343	ns
PNRC1	4323.74	0.349532	0.288646	1.21094	0.22592	0.510888	ns
OSBP	5191.14	0.389683	0.241932	1.61071	0.107242	0.348594	ns
CCDC86	2788.33	0.851049	0.35117	2.42347	0.0153731	0.123194	ns
RNF5	1578.47	0.599431	0.242146	2.4755	0.013305	0.114676	ns
APRT	2663.4	0.724042	0.336998	2.1485	0.0316737	0.179177	ns
PPP4C	4224.99	0.375484	0.304398	1.23353	0.217378	0.502753	ns
PSMC5	6443.26	0.366734	0.251274	1.4595	0.144428	0.408223	ns
SNW1	3150.04	0.377342	0.211008	1.78828	0.0737303	0.284153	ns
PPP1R14C	3365.14	0.665882	0.458843	1.45122	0.146719	0.411422	ns
CD81	13544.2	-0.148171	0.278478	-0.532076	0.594673	0.812679	ns
POP7	1123.48	0.816515	0.324848	2.51353	0.011953	0.107967	ns
THBS2	8865.56	-0.727833	0.328239	-2.21739	0.0265966	0.163408	ns
SMS	2225.54	0.408079	0.187373	2.17789	0.0294139	0.171754	ns
TGOLN2	8647.55	-0.434854	0.257253	-1.69038	0.090956	0.31824	ns
BEX3	1715.8	0.348597	0.331073	1.05293	0.292372	0.579003	ns
MYO1D	8458.69	0.160414	0.226544	0.708093	0.478887	0.735293	ns
RAP1A	5465.59	0.94685	0.209114	4.5279	5.96e-06	0.00164769	ns
BCAP29	4952.06	1.27324	0.325236	3.91483	9.05e-05	0.00843064	up
CMAS	2308.25	0.601073	0.290198	2.07125	0.0383354	0.199206	ns
NUPR1	6616.08	0.668194	0.25846	2.58529	0.00972983	0.0976427	ns
PINK1	5473.05	0.505056	0.259936	1.943	0.0520159	0.237506	ns
MORF4L1	8384.42	0.19197	0.222972	0.860963	0.389258	0.666937	ns
PSMA4	7076.63	0.891724	0.327031	2.72673	0.00639661	0.0780027	ns
DHRS4	2213.87	0.885665	0.328725	2.69425	0.00705482	0.0820292	ns
SLC30A1	5463.3	0.0598841	0.305135	0.196255	0.844411	0.934452	ns
RAPGEFL1	9501.21	0.204203	0.389935	0.523685	0.600497	0.81616	ns
GBA2	5451.76	0.250267	0.293173	0.853649	0.3933	0.670528	ns
MARCKS	5630.36	0.403472	0.275006	1.46714	0.142338	0.405494	ns
PLEC	28207.6	-0.865184	0.298067	-2.90265	0.00370024	0.0582171	ns
TPD52L2	6229.35	0.154078	0.164474	0.936797	0.348863	0.632109	ns
CLPTM1	7147.86	0.0400199	0.187736	0.213172	0.831193	0.92855	ns
PTPA	7172.47	0.38467	0.269751	1.42602	0.153863	0.423391	ns
IGFL2	2172.58	1.14722	0.664058	1.72759	0.0840622	0.304716	ns
UQCRQ	2915.74	1.20797	0.350703	3.44441	0.000572307	0.02239	up
NOP10	1845.85	0.852998	0.373346	2.28474	0.0223283	0.150101	ns
PNN	6193.6	0.051858	0.244907	0.211746	0.832305	0.929012	ns
KARS1	5670.42	0.18975	0.221174	0.857921	0.390936	0.668466	ns
MRPL15	2122.8	0.843091	0.302852	2.78384	0.00537202	0.0711657	ns
CHMP2A	4813.88	0.638552	0.275014	2.32189	0.0202389	0.141556	ns
KLF6	8136.66	-0.250559	0.297763	-0.841472	0.400083	0.67644	ns
BUD31	2433.06	0.948828	0.301797	3.14392	0.00166699	0.0383745	ns
ABI1	4688.08	0.205942	0.290429	0.709094	0.478266	0.735015	ns
CETN2	2244.69	0.81513	0.280073	2.91042	0.00360941	0.0574684	ns
EVPL	14537.3	-0.019784	0.341415	-0.0579471	0.953791	0.983531	ns
NDUFAB1	1794.5	1.06321	0.327128	3.25012	0.00115355	0.0326506	up
UNC5B	6597.96	-0.0515089	0.310568	-0.165854	0.868272	0.946456	ns
CEBPD	1326.21	0.87736	0.397129	2.20925	0.0271569	0.164264	ns
ODC1	2859.1	-0.595352	0.463138	-1.28547	0.198626	0.480002	ns
SREBF2	10657.9	-0.114948	0.247798	-0.463877	0.642736	0.827092	ns
GLRX5	2368.62	1.26793	0.288163	4.40004	1.08e-05	0.00241086	up
ATP6V0B	3893.91	0.81264	0.331495	2.45144	0.0142285	0.118387	ns
ROMO1	871.13	1.09663	0.360479	3.04216	0.00234889	0.045616	up
PCYOX1	7093.56	-0.14799	0.232334	-0.636969	0.524145	0.766565	ns
FSTL1	13346.5	-0.932174	0.365496	-2.55044	0.0107587	0.102813	ns
LCE1D	759.284	0.702637	0.602742	1.16573	0.243723	0.531433	ns
LAP3	7540.03	-1.14072	0.317993	-3.58724	0.000334202	0.016994	down
EFNB1	4803.19	-0.270656	0.173476	-1.56019	0.118714	0.368218	ns
SLC44A2	9170.15	-0.226374	0.231957	-0.975932	0.329098	0.614736	ns
IRF2BP2	7374.89	0.246278	0.200822	1.22635	0.220065	0.505747	ns
MTIF3	1953.04	0.688525	0.273596	2.51657	0.0118502	0.107477	ns
C5orf15	2814.17	0.330765	0.232919	1.42009	0.155583	0.425203	ns
MRPL24	2133.63	0.658775	0.315776	2.08621	0.0369599	0.195283	ns
UBE2M	2399.68	0.418592	0.264904	1.58017	0.114069	0.360088	ns
DYNLRB1	3710.13	0.271774	0.306573	0.886489	0.375354	0.65509	ns
PIM1	4482.18	0.384324	0.328558	1.16973	0.24211	0.52912	ns
CUTA	2679.57	0.611841	0.286905	2.13256	0.0329611	0.183364	ns
CDC42EP4	6031.29	0.198768	0.181419	1.09563	0.273241	0.563356	ns
ZNF385A	6225.62	-0.0394622	0.248369	-0.158885	0.873759	0.949063	ns
SFXN3	5270.6	0.450216	0.28033	1.60602	0.108269	0.350247	ns
CORO1C	6605.9	-0.16303	0.31159	-0.52322	0.600821	0.816374	ns
DDX3X	19200.7	-0.206032	0.25377	-0.811883	0.416859	0.69054	ns
MOB1A	7315.53	0.168882	0.266206	0.634402	0.525818	0.767094	ns
RAB2A	6514.22	0.328604	0.238084	1.3802	0.167524	0.439896	ns
CSNK2B	5735.84	0.420603	0.266068	1.58081	0.113922	0.359912	ns
ABHD6	2746.14	1.08272	0.384818	2.81359	0.0048992	0.0676001	up
SUMF2	5890.8	0.365154	0.230408	1.58481	0.113009	0.358218	ns
MTA2	6325.09	-0.0918682	0.214199	-0.428891	0.668002	0.839793	ns
ACSL5	2953.75	0.844812	0.37521	2.25157	0.0243494	0.157039	ns
BAG3	3726.47	0.100427	0.234416	0.428413	0.668351	0.839793	ns
GPT	2868.12	0.812513	0.475835	1.70755	0.0877194	0.311844	ns
FSCN1	5478.72	-0.240804	0.259683	-0.927301	0.35377	0.636389	ns
LMAN1	5816.48	0.173042	0.281696	0.614286	0.539027	0.776851	ns
SDF4	6336.69	0.0209565	0.19226	0.109001	0.913202	0.965287	ns
CRYBG1	11548.6	0.0988556	0.326754	0.302538	0.762242	0.893085	ns
FKBP5	11338.6	0.186723	0.247147	0.755517	0.449939	0.715349	ns
M6PR	4152.43	0.0757128	0.222979	0.339552	0.734194	0.877543	ns
RAD23A	3907.39	-0.165908	0.163299	-1.01597	0.309642	0.59632	ns
SUCLG1	4450.61	0.889982	0.261761	3.39999	0.000673892	0.0241464	ns
U2AF2	5946.37	-0.0465971	0.19848	-0.23477	0.814387	0.91939	ns
MRPS18A	1639.61	0.596656	0.273404	2.18232	0.0290858	0.170775	ns
TWF1	3981.2	0.325304	0.341475	0.952644	0.34077	0.624637	ns
SLC46A3	2845.88	1.50059	0.324946	4.61796	3.88e-06	0.00141487	up
PDGFRB	9654.05	-0.883543	0.39719	-2.22448	0.0261159	0.16238	ns
PEF1	3011.57	0.39331	0.270491	1.45406	0.145929	0.410753	ns
GTF3C6	1151.29	0.728142	0.323799	2.24875	0.0245285	0.157644	ns
BLOC1S2	2705.46	1.1631	0.358581	3.24362	0.00118021	0.033044	up
CPE	5278.48	-0.667325	0.375134	-1.7789	0.0752564	0.286987	ns
HACL1	2739.82	1.35974	0.340534	3.99296	6.53e-05	0.0072634	up
HSPA4	5888.37	0.272518	0.228809	1.19103	0.233642	0.519569	ns
FLOT2	4516.92	-0.0827171	0.166901	-0.495605	0.620173	0.825887	ns
ANGPTL2	4340.33	-0.565837	0.308725	-1.83282	0.0668291	0.268829	ns
UBA1	11151.4	-0.326288	0.190166	-1.71581	0.0861975	0.308839	ns
CCDC124	2531.61	0.304695	0.308059	0.989081	0.322623	0.608607	ns
C3	16233.8	-0.312806	0.43787	-0.714382	0.474991	0.733031	ns
GJB6	9482.1	-0.564497	0.420941	-1.34103	0.179909	0.456336	ns
RPS3AP26	994.302	1.21412	0.38392	3.16243	0.00156458	0.0371809	up
FABP9	2829.26	-1.60469	1.06684	-1.50416	0.132541	0.391575	ns
RNF19A	5577.37	0.196786	0.380151	0.517653	0.604701	0.818219	ns
LTF	5707.56	1.40651	0.55242	2.5461	0.0108934	0.103242	up
SERP1	6395.91	0.249258	0.239163	1.04221	0.297314	0.584604	ns
HINT3	2966.46	0.692222	0.233031	2.97052	0.002973	0.0517849	ns
BNIPL	5935.98	0.449254	0.392843	1.1436	0.252791	0.5413	ns
HMGN4	2481.68	0.204388	0.248055	0.823962	0.409961	0.684644	ns
ITGA6	8343.68	-0.262177	0.240278	-1.09114	0.275212	0.565361	ns
B4GALT1	5742.53	-0.220654	0.209193	-1.05479	0.291523	0.578213	ns
IFITM2	2542.17	-0.144433	0.304879	-0.473738	0.635686	0.827092	ns
ENDOD1	5315.79	-0.0599583	0.231767	-0.258701	0.795866	0.910819	ns
TMEM40	3478.81	1.17213	0.551721	2.1245	0.0336282	0.185283	up
PPP3R1	4031.98	0.377657	0.224748	1.68036	0.092888	0.322126	ns
NPTN	4950.42	-0.0456583	0.19722	-0.231509	0.816919	0.92049	ns
SSNA1	1707.75	0.52226	0.299185	1.74561	0.0808785	0.297634	ns
PTN	1617.11	0.909307	0.292248	3.11142	0.00186189	0.0404476	ns
GOT1	2965.8	0.552031	0.288643	1.9125	0.0558117	0.245563	ns
RPL26P19	502.877	0.593372	0.289276	2.05123	0.0402446	0.204414	ns
NDUFB3	1734.18	1.46325	0.378296	3.868	0.00010973	0.00935967	up
CALD1	13003.1	-0.801382	0.297804	-2.69097	0.00712443	0.0822101	ns
LSM14A	6292.72	0.0129369	0.202719	0.0638166	0.949116	0.981094	ns
CALM3	7299.53	-0.104002	0.224206	-0.463869	0.642741	0.827092	ns
TMEM59	10941.4	0.379002	0.177909	2.13032	0.0331455	0.183783	ns
SERF2	12148.1	0.6508	0.315074	2.06554	0.0388716	0.200623	ns
PPCS	3478.19	0.967635	0.258469	3.74372	0.000181315	0.0123644	ns
EEF1D	13294	0.446518	0.256626	1.73995	0.0818671	0.300278	ns
TRIM28	6950.56	-0.12469	0.230501	-0.540954	0.588539	0.80863	ns
DNAJC5	6191.02	0.139409	0.218304	0.638598	0.523085	0.76624	ns
NUDC	3865.46	0.416604	0.256204	1.62606	0.103937	0.343104	ns
RANBP9	4049.03	0.401716	0.245408	1.63693	0.101645	0.338313	ns
C1QC	1567.05	-0.154799	0.422502	-0.366386	0.714077	0.867082	ns
RER1	7046.85	0.589165	0.249812	2.35843	0.0183524	0.134493	ns
METAP2	5814.86	0.0384512	0.233478	0.164689	0.869189	0.947003	ns
PSME3	5916.69	0.0916161	0.222599	0.411575	0.680651	0.847506	ns
ACAA1	6077.33	1.07616	0.334969	3.21271	0.00131491	0.0347317	up
FMOD	4888.19	-0.976997	0.393801	-2.48094	0.0131036	0.113745	ns
AHNAK2	26749.4	-0.234683	0.44434	-0.528159	0.597389	0.814439	ns
WASL	4049.03	0.306129	0.271109	1.12917	0.258824	0.548634	ns
ALCAM	5456.5	0.634495	0.259439	2.44564	0.0144596	0.119113	ns
VDAC3	4036.99	0.523235	0.239673	2.18312	0.0290269	0.170775	ns
PCBD1	1329.77	0.624835	0.267138	2.339	0.0193355	0.138234	ns
SOX7	3275.87	0.728191	0.340656	2.13761	0.0325482	0.182204	ns
MRPL18	1680.49	0.625152	0.275911	2.26577	0.0234653	0.154099	ns
C12orf57	2569.53	0.332742	0.279368	1.19105	0.233633	0.519569	ns
RNF185	3882.3	0.268908	0.187043	1.43768	0.150525	0.417288	ns
TMEM9B	3224.35	0.63405	0.255672	2.47993	0.0131408	0.113872	ns
AP1B1	7973.54	-0.125061	0.209778	-0.596159	0.551069	0.784097	ns
GINM1	2573.1	0.182047	0.2439	0.746399	0.455426	0.719643	ns
ICMT	5371.54	0.396655	0.217094	1.82711	0.0676832	0.270777	ns
MGP	5632.76	-0.219416	0.427004	-0.51385	0.607357	0.81989	ns
RPL26P32	445.924	0.477474	0.294418	1.62176	0.104856	0.344766	ns
PPA1	5487.65	0.515576	0.348518	1.47934	0.13905	0.401376	ns
CAB39	5422.56	0.22128	0.300625	0.736068	0.46169	0.724463	ns
OXCT1	3776.68	0.416225	0.194202	2.14326	0.0320921	0.180592	ns
RALB	3501.08	0.16476	0.246169	0.669296	0.503307	0.753165	ns
KREMEN1	9078.71	0.213001	0.313451	0.679537	0.496798	0.748805	ns
PTBP1	12112.1	-0.272338	0.169272	-1.60887	0.107644	0.349058	ns
CSE1L	3875.62	0.280336	0.314973	0.890032	0.373449	0.653262	ns
TNFSF10	4488.59	0.349552	0.316885	1.10309	0.26999	0.560075	ns
PLA2G7	1421.59	1.72047	0.508298	3.38478	0.000712362	0.0248541	up
SSR3	5586.34	0.403788	0.25486	1.58436	0.113113	0.358321	ns
DDR1	13526.7	-0.0562883	0.286106	-0.196739	0.844032	0.934146	ns
SLC37A2	5279.1	0.463947	0.516583	0.898107	0.369128	0.650147	ns
KLK10	4419.51	1.00882	0.522501	1.93076	0.0535127	0.240906	ns
TINCR	5150.38	0.351854	0.417559	0.842645	0.399427	0.676207	ns
PANK1	2550.5	1.48145	0.349898	4.23394	2.3e-05	0.00388135	up
SNU13	3539.15	0.383198	0.24172	1.5853	0.112899	0.35812	ns
CTNNB1	16891.7	-0.625733	0.199016	-3.14414	0.00166578	0.0383745	ns
ACTG2	3317.71	0.333694	0.372155	0.896652	0.369904	0.650728	ns
PSMD13	5011.31	0.504871	0.246129	2.05125	0.040243	0.204414	ns
LIPK	1251.62	0.608225	0.665648	0.913733	0.360857	0.643494	ns
SNHG32	2466.59	0.613296	0.342575	1.79025	0.0734131	0.283271	ns
ZCCHC17	1933.5	0.695064	0.21512	3.23106	0.00123334	0.0338566	ns
PPP1R14B	2115.44	0.75354	0.36822	2.04644	0.0407131	0.205878	ns
SUPT4H1	2673.53	0.345614	0.23189	1.49043	0.136112	0.397049	ns
RAB7B	4045	0.404865	0.316209	1.28037	0.200415	0.482343	ns
NDUFV1	6777.2	0.332585	0.265257	1.25382	0.209907	0.495105	ns
HNRNPM	8265.69	-0.0095345	0.183546	-0.0519462	0.958572	0.984889	ns
SF3B4	2514.34	-0.282666	0.16867	-1.67585	0.0937675	0.324129	ns
PLVAP	4268.85	-1.17305	0.366098	-3.20421	0.00135433	0.0352185	down
GABARAPL2	3537.59	0.555983	0.27157	2.04729	0.0406293	0.205738	ns
SQOR	3407.24	0.401856	0.421215	0.954039	0.340064	0.623889	ns
RAB24	2554.93	0.685679	0.335335	2.04476	0.0408786	0.2062	ns
WDR45B	4967.88	-0.0311751	0.200531	-0.155463	0.876456	0.950722	ns
TRPC4AP	4243.37	-0.177368	0.196556	-0.902378	0.366856	0.648668	ns
PDCD6IP	10296.9	0.089546	0.166366	0.538245	0.590408	0.809632	ns
COL6A3	21911.4	-0.484785	0.36578	-1.32534	0.185057	0.463277	ns
COPG1	5979.08	-0.107009	0.187383	-0.571074	0.567949	0.793815	ns
CREBL2	4027.66	0.277495	0.199119	1.39362	0.163433	0.434402	ns
SEPTIN11	8357.4	0.245112	0.250573	0.978204	0.327974	0.613753	ns
TBC1D14	7473.87	-0.0410439	0.197256	-0.208074	0.835171	0.930333	ns
TAF7	4067.44	0.155108	0.200927	0.771961	0.440138	0.709247	ns
CD36	13453.3	-0.369287	0.546901	-0.675235	0.499527	0.7504	ns
ATP6V1B2	7544.85	0.401158	0.252692	1.58754	0.112391	0.357004	ns
CLUH	7772.49	0.101084	0.259891	0.388946	0.697316	0.857148	ns
PBX2	5880.35	0.252483	0.228852	1.10326	0.269916	0.559986	ns
SHC1	5733.71	-0.271986	0.21358	-1.27346	0.202854	0.485863	ns
PRPF8	16117	-0.480507	0.203309	-2.36343	0.0181067	0.133605	ns
UBL3	4036.04	0.252489	0.280539	0.900014	0.368113	0.649705	ns
DNAJB1	8749.73	0.259364	0.281144	0.922531	0.356252	0.638747	ns
VPS4B	4479.32	0.15884	0.276124	0.575249	0.565123	0.792231	ns
HK1	9161.26	-0.0419042	0.208165	-0.201303	0.840462	0.932343	ns
GGPS1	3077.06	1.25658	0.296313	4.24072	2.23e-05	0.00388135	up
RNF10	7147.92	0.0713932	0.152477	0.468224	0.639624	0.827092	ns
ARL6IP4	4057.41	0.363885	0.299437	1.21523	0.224278	0.509164	ns
TPM2	4697.66	0.0876555	0.377766	0.232037	0.816509	0.920372	ns
PJA2	5810.87	-0.302375	0.306205	-0.987492	0.323402	0.609131	ns
CENPB	4232.89	-0.0269239	0.214548	-0.125491	0.900135	0.961102	ns
EPAS1	13337.9	-1.19408	0.371718	-3.21234	0.00131659	0.0347317	down
PAPSS1	3816.38	0.0819415	0.225704	0.363049	0.716568	0.868201	ns
NGRN	3867.12	0.267901	0.223803	1.19704	0.231291	0.516879	ns
ARPP19	7729.62	-0.107986	0.236437	-0.456721	0.647872	0.82863	ns
CLDN4	5546.41	-0.0153898	0.352321	-0.0436811	0.965159	0.987475	ns
DDT	1699.21	0.725959	0.37264	1.94815	0.0513968	0.236038	ns
DDTL	1699.21	0.725959	0.37264	1.94815	0.0513968	0.236038	ns
RORA	14556.9	0.415882	0.448934	0.926378	0.35425	0.637126	ns
ERGIC3	7458.55	0.38301	0.268258	1.42777	0.153359	0.422513	ns
ARL1	4784.81	0.328052	0.208903	1.57036	0.116332	0.364512	ns
WDR26	11563.5	0.242717	0.201465	1.20476	0.228297	0.513259	ns
ACTN1	16777.2	-0.326771	0.225453	-1.4494	0.147227	0.412086	ns
MYOF	10021.4	-0.162131	0.265281	-0.611166	0.54109	0.778253	ns
RIOK3	5258.28	0.313164	0.246527	1.2703	0.203977	0.487436	ns
TMED9	4496.24	0.300487	0.287702	1.04444	0.296282	0.583393	ns
UBE2K	5246.43	0.349932	0.285843	1.22421	0.220873	0.506448	ns
PDIA4	4055.8	-0.154189	0.200455	-0.769193	0.441779	0.709901	ns
DHRS4L2	1770	1.03681	0.422356	2.45481	0.0140958	0.117659	up
DLST	5499.6	-0.10966	0.187125	-0.586028	0.557857	0.7876	ns
MEA1	3184.73	0.868147	0.341808	2.53987	0.0110894	0.104081	ns
PHPT1	2060.62	0.781164	0.332645	2.34834	0.0188573	0.136712	ns
LPIN1	7305.46	0.905725	0.363116	2.49431	0.0126202	0.111066	ns
PHF5A	1301.58	0.500874	0.26362	1.89998	0.0574356	0.249402	ns
MANF	2329.07	0.953935	0.375042	2.54354	0.0109736	0.10342	ns
PPP1R11	2597.93	0.229114	0.195378	1.17267	0.240928	0.528051	ns
SNX6	3966.74	0.30531	0.250043	1.22103	0.222075	0.507255	ns
SLK	7527.44	0.00660597	0.339751	0.0194436	0.984487	0.994251	ns
XRN2	3681.02	-0.082249	0.236189	-0.348233	0.727665	0.873698	ns
DUSP14	3305.84	-0.291196	0.398284	-0.731128	0.464701	0.726667	ns
SLC39A7	4959.63	0.155705	0.23965	0.649717	0.515875	0.761688	ns
BEX4	1926.6	0.157741	0.222886	0.707721	0.479119	0.735293	ns
PRDX3	3461.49	0.380296	0.238915	1.59176	0.111439	0.355588	ns
ANKRD22	3747.31	1.0584	0.421176	2.51297	0.0119721	0.108033	up
ESYT2	7886.85	-0.333722	0.249703	-1.33647	0.181395	0.458127	ns
SMPD3	5312.7	0.608849	0.554826	1.09737	0.272479	0.562492	ns
PAM	7664.08	-0.0860125	0.304786	-0.282206	0.777786	0.901834	ns
DGCR6L	1556.31	0.390786	0.313004	1.2485	0.211848	0.497449	ns
EEF1B2P3	656.208	1.2884	0.360076	3.57814	0.000346048	0.0173695	up
GNS	6737.56	-0.322306	0.265375	-1.21453	0.224546	0.509583	ns
MAPK13	7741.47	0.392953	0.33637	1.16822	0.24272	0.529816	ns
TIMM13	1981.42	0.575475	0.312252	1.84298	0.0653318	0.265826	ns
SELENOS	3133.65	1.04678	0.317883	3.29296	0.000991383	0.029815	up
DPYSL3	6182.93	-0.0743063	0.291741	-0.254699	0.798955	0.912585	ns
TMEM87A	5231.14	0.39145	0.22443	1.74419	0.0811253	0.298336	ns
SERPINB7	3049.47	0.605598	0.58766	1.03053	0.302764	0.589353	ns
RARG	7605.82	-0.00218107	0.326411	-0.00668198	0.994669	0.997729	ns
CCL18	1507.52	-0.00647476	0.696592	-0.00929492	0.992584	0.997046	ns
BAG6	8892.44	-0.168762	0.189843	-0.888957	0.374026	0.654071	ns
AHR	5752.59	0.283242	0.47782	0.59278	0.553328	0.785061	ns
DCTN6	1975.48	0.518926	0.249319	2.08138	0.0373993	0.196399	ns
NONO	13179.2	0.00953482	0.151647	0.062875	0.949866	0.9813	ns
CDC123	2761.22	0.466731	0.252686	1.84708	0.0647355	0.264018	ns
ILF3	15249.5	-0.206835	0.215661	-0.959071	0.337523	0.6216	ns
MRPL37	3104.23	0.399649	0.213632	1.87073	0.0613819	0.256718	ns
PPP2R5A	4469.27	0.0245356	0.288113	0.0851597	0.932134	0.973685	ns
SNRPD3	4519.47	0.317685	0.203455	1.56145	0.118418	0.36789	ns
GUK1	5629.97	0.351585	0.238615	1.47344	0.140632	0.403283	ns
PCMT1	3009.71	0.602319	0.227693	2.64532	0.00816145	0.0886575	ns
BCKDHB	2798.02	1.11863	0.258963	4.31965	1.56e-05	0.00301865	up
NECTIN4	5705.73	0.0265839	0.303498	0.0875919	0.930201	0.972423	ns
EIF2AK1	6476.25	0.116789	0.170927	0.683269	0.494437	0.746934	ns
WDR82	6207.07	0.0536785	0.200304	0.267985	0.788711	0.907127	ns
PDHB	4145.48	0.978592	0.250391	3.90825	9.3e-05	0.00844327	ns
LAPTM4B	3725.99	0.4941	0.189698	2.60466	0.00919656	0.0940522	ns
TMEM147	2173.53	0.580181	0.287811	2.01584	0.0438168	0.214905	ns
TMEM54	1964.74	0.575681	0.343022	1.67826	0.0932958	0.323049	ns
RBM39	13367.8	0.165017	0.163887	1.00689	0.313987	0.600357	ns
BCL2L1	4483.93	-0.0974986	0.170945	-0.570352	0.568439	0.794187	ns
NRDC	7774.17	0.224651	0.20096	1.11789	0.263616	0.553066	ns
TNFRSF19	6396.06	0.240661	0.416091	0.578385	0.563004	0.791162	ns
FAM168B	6789.86	-0.20601	0.172466	-1.19449	0.232286	0.518257	ns
DAPL1	2220.62	0.114362	0.348975	0.327707	0.743133	0.882622	ns
HTATSF1	3484.25	-0.0884518	0.23838	-0.371054	0.710597	0.865369	ns
LDAF1	2763.08	0.378001	0.252869	1.49485	0.134955	0.395463	ns
PNPLA2	8160.7	-1.05844	0.492195	-2.15045	0.0315197	0.178804	down
SS18	6294.58	0.235324	0.205084	1.14745	0.251195	0.539605	ns
PHB1	5453.78	0.358933	0.288801	1.24284	0.213927	0.499403	ns
TCEA1	4239.39	0.299544	0.267402	1.1202	0.262628	0.552015	ns
PTPN12	5248.11	-0.122509	0.322483	-0.379893	0.704025	0.861219	ns
AP2M1	9364.85	-0.161338	0.199508	-0.808677	0.418701	0.691845	ns
LANCL1	5392.16	0.00393901	0.264151	0.014912	0.988102	0.995242	ns
ZFAND5	7300.71	0.267931	0.217355	1.23269	0.217692	0.502969	ns
MFSD6	6130.66	0.090816	0.262687	0.345719	0.729554	0.874805	ns
SPRR5	1044.75	1.00813	0.707202	1.42551	0.154009	0.423646	ns
VPS25	2640.45	0.43726	0.288797	1.51407	0.130008	0.387665	ns
ACTR3	10941.7	0.233091	0.344159	0.677275	0.498231	0.749626	ns
LINC01554	1567.85	2.0319	0.497327	4.08564	4.4e-05	0.00585689	up
DAP	3812.55	-0.347585	0.208342	-1.66834	0.0952492	0.326809	ns
TUG1	11377.5	-0.173483	0.23824	-0.728187	0.466499	0.728045	ns
MINK1	11233.8	0.0367061	0.323006	0.113639	0.909524	0.964639	ns
RAB13	3506.94	0.529434	0.294832	1.79572	0.0725397	0.281687	ns
EAPP	2154.15	0.528146	0.256685	2.05756	0.0396322	0.202538	ns
C11orf98	1200.94	0.812226	0.412762	1.96778	0.0490929	0.230427	ns
CBR1	3703.97	0.34472	0.330962	1.04157	0.297611	0.58506	ns
FGFR3	9736.98	-0.0542235	0.550033	-0.0985823	0.92147	0.968852	ns
METRNL	3665.68	0.0500835	0.294529	0.170046	0.864974	0.944553	ns
USP22	8578.65	-0.392045	0.165944	-2.36252	0.0181512	0.13374	ns
EFNA1	2654.46	0.162186	0.240185	0.675253	0.499515	0.7504	ns
ETFRF1	2067.66	1.28103	0.266435	4.80804	1.52e-06	0.000897538	up
SCAP	6668.45	0.199181	0.32081	0.620868	0.534686	0.773186	ns
MRPS10	2080.72	0.238562	0.24095	0.990093	0.322129	0.608053	ns
TMEM30A	5764.5	0.0439695	0.279625	0.157245	0.875052	0.949707	ns
UBAP1	2988.78	0.132084	0.18512	0.713502	0.475535	0.733386	ns
TOMM70	4761.81	0.600142	0.240286	2.49762	0.0125031	0.110524	ns
CALCOCO1	11969.2	-0.129436	0.264053	-0.49019	0.623999	0.827092	ns
KHSRP	6672.63	-0.289921	0.167244	-1.73353	0.0830019	0.302737	ns
BLTP2	10298.8	-0.212482	0.174008	-1.2211	0.222046	0.507252	ns
LTBP2	7197.76	-0.389541	0.362039	-1.07596	0.281943	0.571257	ns
VPS29	3239.57	0.51988	0.254011	2.04669	0.0406888	0.205837	ns
PFDN1	2032.55	0.414451	0.225642	1.83676	0.0662452	0.267901	ns
PI16	3396.28	-0.88927	0.363926	-2.44354	0.0145438	0.119353	ns
IK	5291.19	0.00559462	0.196458	0.0284775	0.977281	0.991677	ns
SLC25A20	1567.31	0.643633	0.251855	2.55557	0.0106013	0.102017	ns
PROM2	7704.33	0.0791016	0.317668	0.249007	0.803355	0.914258	ns
SLC1A5	4891.11	-0.393742	0.320196	-1.22969	0.218814	0.504349	ns
BABAM1	3076.51	0.403959	0.234308	1.72406	0.0846979	0.306049	ns
PUM2	7818.95	0.104903	0.221969	0.472602	0.636497	0.827092	ns
PPP1CC	7240.75	0.354552	0.24931	1.42214	0.154987	0.424626	ns
PBDC1	1152.69	0.568686	0.278069	2.04513	0.0408425	0.206075	ns
DUSP6	3509.75	0.261714	0.279423	0.936625	0.348952	0.632206	ns
NRBP1	5770	0.248036	0.197231	1.25759	0.208539	0.493325	ns
CHCHD10	811.109	1.33667	0.371701	3.5961	0.000323025	0.0166577	up
SEC24C	6164.52	-0.0842891	0.191905	-0.439224	0.660499	0.835927	ns
RNF181	1562.26	0.604785	0.295974	2.04337	0.0410154	0.206662	ns
ULK3	4799.12	0.34032	0.302936	1.12341	0.261265	0.550865	ns
CRK	3878.3	0.0842188	0.225056	0.374212	0.708247	0.863905	ns
SLC25A39	4734.03	0.229062	0.262384	0.873005	0.38266	0.66169	ns
OCIAD1	5050.15	0.578519	0.225212	2.56878	0.0102057	0.0999495	ns
SPCS3	5939.79	0.247896	0.314683	0.787763	0.430835	0.702085	ns
YME1L1	6795.13	0.0912148	0.246354	0.370259	0.71119	0.865691	ns
EIF3B	10156.7	0.193346	0.211543	0.913979	0.360728	0.643424	ns
RBM8A	5489.46	0.361736	0.245616	1.47277	0.140813	0.403283	ns
EIF1AX	4384.77	0.0969741	0.263234	0.368395	0.712579	0.866566	ns
LOC124905557	4384.77	0.0969741	0.263234	0.368395	0.712579	0.866566	ns
PSMB2	4264.03	0.376664	0.255392	1.47485	0.140254	0.403075	ns
LUC7L3	9464.21	0.0357782	0.216359	0.165365	0.868657	0.946664	ns
GPR137B	1785.4	0.613551	0.343517	1.78609	0.0740849	0.28473	ns
TGFBR2	8083.1	-0.868468	0.342642	-2.53462	0.0112569	0.105005	ns
NOP16	2062.7	0.936393	0.378103	2.47656	0.0132657	0.114606	ns
RSU1	4401.12	0.064127	0.211058	0.303835	0.761253	0.892432	ns
RRBP1	8483.98	-0.350135	0.221894	-1.57793	0.114581	0.361119	ns
WBP2	6851.8	-0.103885	0.184622	-0.562691	0.573645	0.797551	ns
TSG101	3559.89	0.47329	0.225469	2.09914	0.0358049	0.191728	ns
HK2	6456.93	-0.257784	0.176288	-1.46229	0.143661	0.406984	ns
MFN2	10881.7	0.0207951	0.243919	0.0852541	0.932059	0.973662	ns
AVPI1	1273.88	0.457743	0.350055	1.30763	0.190998	0.469966	ns
DCTD	3078.08	0.0487034	0.217202	0.22423	0.822578	0.923958	ns
MRPL54	1042.48	1.02126	0.367526	2.77875	0.00545688	0.07146	up
CRTAP	8911.85	-0.371914	0.290701	-1.27937	0.200767	0.482809	ns
NEDD8	3995.97	0.787784	0.322846	2.44013	0.0146821	0.120082	ns
CDHR1	11512.9	0.281067	0.571218	0.492048	0.622685	0.827092	ns
ATP5F1D	2239.68	1.08907	0.309192	3.52232	0.000427786	0.0193532	up
SPTBN1	26250.2	-1.09854	0.333068	-3.29824	0.000972941	0.0296017	down
GNAI2	9946.7	-0.585305	0.22379	-2.61543	0.00891158	0.0926429	ns
KRT7	6170.2	-0.270711	0.608835	-0.444638	0.656582	0.834316	ns
TOLLIP	6164.86	0.239692	0.27219	0.880606	0.378531	0.657884	ns
LAMTOR1	3141.07	0.570707	0.284336	2.00716	0.0447325	0.21738	ns
ADD3	6622.48	-0.162453	0.272616	-0.595903	0.55124	0.784097	ns
ANAPC16	4534.1	0.460612	0.217198	2.1207	0.0339472	0.186042	ns
SREBF1	9908.39	-0.286338	0.295747	-0.968186	0.332951	0.617623	ns
PALLD	10269	-0.151896	0.204251	-0.743677	0.457072	0.720664	ns
C1orf116	5562.66	0.207387	0.356572	0.581612	0.560828	0.789719	ns
HPGD	4144.37	0.727238	0.379825	1.91467	0.0555352	0.245293	ns
GOLGA8A	9885	-0.505742	0.346782	-1.45839	0.144734	0.408617	ns
EMD	2449.81	0.248917	0.200779	1.23975	0.215067	0.500266	ns
ZFP91	6017.81	-0.0994307	0.274483	-0.362247	0.717168	0.868681	ns
BPIFC	2567.45	0.537597	0.271	1.98375	0.0472834	0.225247	ns
EHD2	6390.28	-1.07406	0.348112	-3.0854	0.00203278	0.0421687	down
PPP1R13L	7233.69	-0.0804191	0.291121	-0.276239	0.782364	0.904163	ns
PABPN1	5557.01	0.214408	0.276519	0.775384	0.438113	0.707469	ns
GLDC	5201.9	1.52522	0.613152	2.48751	0.0128641	0.112361	up
CFH	14868.1	-0.348023	0.407776	-0.853467	0.393401	0.670607	ns
UNG	4149.47	1.01749	0.292936	3.47341	0.000513889	0.0214296	up
TARS1	3800.14	0.0959513	0.238341	0.402579	0.687258	0.851689	ns
TRA2A	4122.36	0.22696	0.171509	1.32331	0.185731	0.464461	ns
SLBP	1977.09	0.321351	0.245298	1.31004	0.190181	0.469202	ns
SYNCRIP	10005.2	0.0888039	0.276383	0.321308	0.747977	0.885095	ns
MAPKAPK3	4792.69	0.0361833	0.303352	0.119278	0.905055	0.963032	ns
EIF2A	5369.46	0.571005	0.25514	2.238	0.0252209	0.160155	ns
HEXIM1	3778.76	0.148877	0.193146	0.7708	0.440825	0.709359	ns
NIPSNAP1	2658.94	0.602379	0.2198	2.74058	0.00613301	0.0761158	ns
SLC7A5	6567.47	-0.513992	0.382144	-1.34502	0.178618	0.45418	ns
VAMP7	2442.84	0.313808	0.209528	1.49769	0.134215	0.394446	ns
CSRP1	14379.3	-0.614036	0.287552	-2.13539	0.0327288	0.182655	ns
ISCU	4456.4	0.43171	0.230878	1.86986	0.0615034	0.25709	ns
PRRC2A	12150.9	-0.659222	0.230837	-2.85579	0.004293	0.062964	ns
CAPRIN1	9257.31	0.047545	0.223775	0.212468	0.831742	0.928765	ns
ITGB4	9908.94	-0.702143	0.26386	-2.66105	0.00778976	0.0861309	ns
SNN	3090.85	-0.164977	0.222004	-0.743124	0.457407	0.721013	ns
TXLNA	4848.04	0.277662	0.259397	1.07041	0.284433	0.573474	ns
FITM2	2893.54	1.08634	0.348585	3.11643	0.00183054	0.0400683	up
INO80B	1285.6	0.666654	0.236972	2.81321	0.00490491	0.0676277	ns
SEC62	6978.76	0.298366	0.237663	1.25541	0.209329	0.49441	ns
VMP1	5938.96	0.857732	0.319994	2.68047	0.00735197	0.082897	ns
SNX12	2986.9	0.229381	0.201768	1.13685	0.2556	0.54451	ns
USP5	4657.93	-0.0811746	0.17767	-0.456885	0.647754	0.82863	ns
NT5C3A	2476.26	0.91571	0.399731	2.29081	0.0219742	0.14846	ns
TSC22D3	5073.58	-0.366902	0.295407	-1.24202	0.214229	0.499403	ns
ELL2	6029.62	0.300471	0.225977	1.32965	0.183632	0.461415	ns
HNRNPH3	6469.19	0.0326802	0.192744	0.169553	0.865362	0.944751	ns
HSD17B10	3338.05	0.558711	0.33239	1.68089	0.0927839	0.322049	ns
NQO2	2464.41	1.15012	0.349522	3.29055	0.000999922	0.029973	up
PLEKHM2	4986.78	-0.326735	0.170783	-1.91315	0.0557284	0.245563	ns
ITGB1	16424	-0.729124	0.349275	-2.08753	0.03684	0.194897	ns
KLF3	6874.36	0.0349532	0.285385	0.122478	0.902521	0.961981	ns
KLF13	10146.4	-0.340088	0.253698	-1.34052	0.180075	0.456376	ns
CTSA	8172.42	0.336725	0.237433	1.41819	0.156136	0.42589	ns
PRKAR1A	12390.9	-0.202554	0.239397	-0.846102	0.397496	0.674125	ns
CCT2	4059.7	0.178526	0.243538	0.733053	0.463526	0.725944	ns
MED4	2476.45	0.378659	0.256116	1.47846	0.139284	0.401679	ns
ZMPSTE24	3610.59	0.0721995	0.259284	0.278458	0.780661	0.903252	ns
VPS26A	4554.92	0.495203	0.267164	1.85355	0.063803	0.262089	ns
SIRPA	5248.13	-0.261051	0.193852	-1.34665	0.178093	0.453573	ns
ABHD14B	2832.02	0.574912	0.245178	2.34487	0.0190337	0.13739	ns
RRM1	4681.75	0.261622	0.272601	0.959725	0.337193	0.621351	ns
IGSF8	2927.19	0.137448	0.298236	0.460872	0.644891	0.827126	ns
SETD3	4403.25	0.58929	0.238193	2.47401	0.0133608	0.114759	ns
DAP3	4165.81	0.48027	0.214644	2.23751	0.0252528	0.160215	ns
RHBDD2	2656.99	0.0238103	0.222705	0.106914	0.914857	0.966119	ns
CCT5	5839.13	0.180465	0.252885	0.713625	0.475459	0.733376	ns
GATA3	5145.75	-0.154478	0.314784	-0.490742	0.623609	0.827092	ns
DHX9	6081.76	-0.0188165	0.179927	-0.104579	0.91671	0.967136	ns
RPS3AP6	757.862	0.850783	0.313251	2.71598	0.00660805	0.0791016	ns
ATP2A2	14287.6	-0.298932	0.211048	-1.41642	0.156653	0.426439	ns
IL20RB	4354.84	0.491722	0.555877	0.884587	0.376379	0.656237	ns
LEPROT	5241.25	-0.0576449	0.235865	-0.244398	0.806922	0.916162	ns
CHP2	2901.21	0.385412	0.578418	0.666322	0.505206	0.75514	ns
RGS5	7399.63	-0.637698	0.385703	-1.65334	0.0982619	0.332759	ns
CALU	6191.36	-0.425305	0.225675	-1.88459	0.0594852	0.25336	ns
ESD	3306.86	0.537496	0.246313	2.18217	0.0290971	0.170775	ns
AHSA1	3010.99	0.413509	0.262011	1.57821	0.114516	0.361046	ns
CLPX	4599.92	0.364317	0.2575	1.41482	0.15712	0.427138	ns
KPNB1	9298.3	0.111273	0.208151	0.534576	0.592943	0.811468	ns
FAM83H	6846.11	-0.0210804	0.287421	-0.0733431	0.941533	0.97774	ns
RPL41P2	356.391	0.331403	0.274205	1.2086	0.226818	0.511371	ns
CBR3	1327.46	0.681295	0.35843	1.90077	0.0573319	0.249315	ns
SERPINB12	4074.65	0.524843	0.66017	0.795011	0.426607	0.69882	ns
ST6GALNAC4	1690.54	1.09614	0.41318	2.65294	0.00797945	0.0874339	up
GPC1	8410.43	-0.0177654	0.319296	-0.0556392	0.955629	0.98422	ns
UNC5B-AS1	371.607	1.3578	0.55566	2.44358	0.0145424	0.119353	up
NADK	5008.7	0.280398	0.224082	1.25132	0.210817	0.496382	ns
GOLGA4	8560.2	0.0614659	0.307527	0.199872	0.841581	0.932847	ns
MRPS16	2770.46	0.599213	0.236243	2.53643	0.0111989	0.104732	ns
NSUN2	5067.04	0.336836	0.218538	1.54131	0.12324	0.375773	ns
SEPTIN10	4770.8	-0.0121566	0.260077	-0.0467423	0.962719	0.986455	ns
SLC27A2	1008.87	1.93639	0.621446	3.11594	0.00183361	0.0400869	up
RHEB	2987.03	0.830028	0.260269	3.18912	0.00142708	0.0362328	ns
TUBB2A	4202.43	-0.930102	0.348607	-2.66805	0.00762924	0.0848184	ns
GALNT1	4842.71	0.176003	0.261224	0.673761	0.500463	0.751065	ns
ITGB5	8528.57	-0.187802	0.231856	-0.809997	0.417942	0.69141	ns
SAMM50	4886.99	1.1643	0.279301	4.16861	3.06e-05	0.00470123	up
FEM1B	6680.75	0.190563	0.234779	0.811671	0.41698	0.690628	ns
GK	3020.8	1.64039	0.417561	3.9285	8.55e-05	0.0082173	up
SP1	8399.79	-0.060212	0.235397	-0.255789	0.798114	0.912195	ns
METTL9	5446.14	0.751895	0.297828	2.52459	0.0115832	0.106403	ns
UBE2R2	4149.48	0.327597	0.20092	1.63048	0.103	0.341245	ns
MAP2K3	3126.75	0.253833	0.302455	0.839243	0.401333	0.677678	ns
UBA2	5082.18	-0.0129276	0.240724	-0.053703	0.957172	0.98477	ns
PPP2CB	4250.95	0.134732	0.198515	0.6787	0.497328	0.749022	ns
STX16	5973.7	-0.0868238	0.221549	-0.391895	0.695136	0.856132	ns
RDH12	2219.11	0.373673	0.434876	0.859263	0.390196	0.66756	ns
LTB4R	5538.91	0.577749	0.412519	1.40054	0.161352	0.432333	ns
JAGN1	1708.88	0.618183	0.291034	2.1241	0.0336622	0.18537	ns
TFDP1	3884.26	0.0743377	0.210297	0.353489	0.723722	0.871423	ns
IL36RN	2998.54	0.414332	0.446271	0.928432	0.353183	0.635616	ns
MAPKAPK2	4296.69	-0.0632201	0.174206	-0.362905	0.716676	0.868201	ns
ATP6V1D	3334.95	0.598626	0.253701	2.35957	0.0182962	0.134297	ns
VAMP2	3922.86	0.269406	0.208587	1.29157	0.196505	0.477465	ns
MRPL47	1170.33	0.854446	0.319694	2.6727	0.00752441	0.0840111	ns
HTATIP2	2058.27	0.884428	0.359559	2.45976	0.013903	0.116797	ns
HECTD3	4671.67	0.177198	0.237212	0.747003	0.455062	0.719407	ns
DEGS2	3100.95	0.631152	0.477787	1.32099	0.186504	0.465161	ns
MPZL2	4758.34	0.469704	0.334327	1.40493	0.160043	0.430687	ns
POLR2A	10578	-0.475948	0.263006	-1.80965	0.07035	0.277165	ns
GOT2	4600.31	0.102937	0.236674	0.434934	0.66361	0.8376	ns
MBNL2	4291.01	-0.0798542	0.259978	-0.307158	0.758723	0.891165	ns
GTF2F1	3405.08	-0.223948	0.213194	-1.05044	0.293516	0.579821	ns
SND1	6662.49	0.0802909	0.189411	0.423898	0.67164	0.84255	ns
KYAT3	1810.44	0.647946	0.254066	2.5503	0.0107629	0.102813	ns
COPB1	4669.09	0.0593512	0.210873	0.281455	0.778361	0.902043	ns
UBE2H	6231.17	-0.0545233	0.175373	-0.310898	0.755878	0.889425	ns
SLC41A1	3905.8	1.11059	0.364412	3.04761	0.00230668	0.0452779	up
FBXW5	4087.96	-0.0808629	0.221655	-0.364815	0.71525	0.867786	ns
FARSA	2586.93	0.160411	0.307028	0.522463	0.601348	0.816724	ns
PRRC2B	14174.1	-0.483276	0.269838	-1.79098	0.073296	0.282939	ns
ATF6B	4518.61	-0.0529296	0.196767	-0.268997	0.787932	0.907104	ns
ECPAS	7463.11	0.162946	0.199925	0.815037	0.415051	0.689079	ns
TRAC	1025.06	0.621877	0.422149	1.47312	0.140718	0.403283	ns
TGFBI	8952.27	-0.0638993	0.307124	-0.208057	0.835185	0.930333	ns
NIPAL4	3958.14	0.394172	0.415622	0.948391	0.34293	0.626333	ns
PLEKHB2	5199.45	0.221407	0.248465	0.891097	0.372877	0.653056	ns
KRCC1	1792.92	0.667351	0.211071	3.16174	0.0015683	0.0371809	ns
ZBED1	4790.32	0.0701163	0.183975	0.381118	0.703115	0.860636	ns
PFKL	9135.7	-0.0593616	0.220928	-0.268693	0.788166	0.907104	ns
EIF5B	8015.62	0.283385	0.302257	0.937562	0.34847	0.631627	ns
USF2	5649.34	0.187164	0.210435	0.889415	0.37378	0.653704	ns
CUL1	3940.96	0.158566	0.18903	0.838844	0.401557	0.677864	ns
ENOPH1	1937.71	0.349865	0.226383	1.54546	0.122236	0.373834	ns
PEX16	2126.87	1.12737	0.389708	2.89287	0.00381738	0.0590562	up
RPS18P5	409.468	1.03379	0.440036	2.34932	0.0188077	0.136515	up
DCAF8	8373.2	0.0606575	0.208593	0.290794	0.771209	0.897485	ns
HBP1	5218.99	0.138848	0.271945	0.510574	0.60965	0.820555	ns
GJB4	1592.52	0.356228	0.548935	0.648944	0.516374	0.762038	ns
CWC15	2527.58	0.661686	0.270799	2.44346	0.0145472	0.119353	ns
PSMC1	5771.49	0.535853	0.278464	1.92431	0.0543152	0.242545	ns
LYPLA2	2352.27	0.0968462	0.258985	0.373946	0.708445	0.863905	ns
LAMB2	10168.5	-0.942831	0.326982	-2.88343	0.00393366	0.0599391	ns
OPTN	6000.54	-0.0535688	0.214597	-0.249626	0.802877	0.913976	ns
DGCR2	6971.27	-0.152837	0.233868	-0.653519	0.513422	0.76067	ns
FLII	6863.43	-0.266398	0.184189	-1.44633	0.148085	0.412933	ns
FAM174A	1460.68	0.597482	0.271156	2.20346	0.0275621	0.1654	ns
NDST1	10824.3	-0.400241	0.204314	-1.95895	0.0501185	0.232702	ns
RTL8A	1475.16	0.276498	0.260382	1.06189	0.288284	0.575921	ns
ATP6V1A	4767.08	0.232371	0.220038	1.05605	0.290946	0.577946	ns
REEP4	2711.24	0.372227	0.339664	1.09587	0.273136	0.563274	ns
TSTD1	939.632	0.934671	0.359089	2.6029	0.00924397	0.0943257	ns
DTX4	4302.82	0.946412	0.295775	3.19977	0.0013754	0.0356646	ns
AACS	10361	1.08904	0.403834	2.69675	0.00700192	0.081622	up
CDC42EP1	3238.93	-0.166168	0.195569	-0.849666	0.395511	0.672697	ns
SGK2	3282.38	1.28656	0.413723	3.10972	0.00187266	0.0404476	up
SCD	11605.4	-0.972303	0.531752	-1.82849	0.0674757	0.270229	ns
SPCS2	2884.52	0.567568	0.22616	2.50959	0.0120872	0.108696	ns
NDUFA2	1428.49	0.924236	0.351238	2.63136	0.00850432	0.0905179	ns
TAX1BP1	7123.43	0.363516	0.244159	1.48885	0.136527	0.397639	ns
FOS	8466.83	0.0314978	1.14309	0.027555	0.978017	0.991927	ns
DIO2	3348.8	0.680418	0.428325	1.58855	0.112161	0.356647	ns
HNRNPU	21622.7	-0.078076	0.228453	-0.34176	0.732531	0.87646	ns
EPRS1	4775.81	0.109428	0.247549	0.442046	0.658456	0.835382	ns
POLE3	2710.64	0.165552	0.193178	0.856993	0.391449	0.669029	ns
SDR9C7	1895.63	0.719864	0.456226	1.57787	0.114597	0.361119	ns
MBNL1	9094.07	-0.0837997	0.300369	-0.278989	0.780253	0.903074	ns
CBX3	4531.82	0.523414	0.266731	1.96233	0.0497243	0.232057	ns
SELENOT	3471.68	0.364406	0.234476	1.55412	0.120155	0.370573	ns
MAF1	2767.49	0.229533	0.210403	1.09092	0.275309	0.565361	ns
MCFD2	4765.8	0.0881964	0.215794	0.408707	0.682755	0.848794	ns
DUOXA1	3652.47	0.742609	0.503633	1.4745	0.140346	0.403121	ns
ANO1	7166.13	-0.0475133	0.238693	-0.199056	0.842219	0.933044	ns
SUB1	7134.76	0.860746	0.320299	2.68732	0.00720275	0.0826363	ns
TAF13	1970.87	0.79938	0.324703	2.46188	0.0138209	0.116516	ns
PECAM1	9923.13	-0.896392	0.343602	-2.60881	0.00908584	0.0936715	ns
MAN1A1	3929.47	-0.573053	0.494987	-1.15771	0.246981	0.53534	ns
RNF13	3400.72	0.122199	0.210249	0.58121	0.561099	0.789978	ns
EWSR1	13047.6	-0.0706416	0.218974	-0.322603	0.746996	0.884646	ns
TMED7	3415.84	0.127557	0.316869	0.402554	0.687276	0.851689	ns
CAPN2	10191.5	-0.629351	0.279079	-2.2551	0.0241271	0.156517	ns
EFR3A	4183.73	0.178896	0.356428	0.501912	0.615729	0.823815	ns
ANAPC13	2257.44	0.438536	0.260264	1.68497	0.0919948	0.320062	ns
ATP5F1E	4341.03	1.31088	0.369002	3.55249	0.000381601	0.0184849	up
MAF	7965.52	0.439693	0.273867	1.6055	0.108385	0.35056	ns
NRBF2	1726.84	0.479319	0.279418	1.71541	0.0862692	0.308947	ns
MBD2	5791.09	0.251581	0.237357	1.05993	0.289178	0.576492	ns
ZMYND11	5060.73	-0.109906	0.231907	-0.473926	0.635553	0.827092	ns
MYADM	3137	-0.61747	0.38235	-1.61494	0.106325	0.347486	ns
LTV1	1733.92	0.391051	0.310956	1.25758	0.208545	0.493325	ns
SPTSSB	3558.49	0.57028	0.38077	1.4977	0.13421	0.394446	ns
PRR13	2683.83	0.510104	0.249327	2.04593	0.0407637	0.205905	ns
GORASP2	4625.08	-0.0406067	0.176117	-0.230566	0.817652	0.921145	ns
MATR3	9839.44	0.428119	0.34431	1.24341	0.213717	0.499403	ns
ADIPOR2	6002.13	-0.089619	0.196402	-0.456304	0.648172	0.828707	ns
IP6K2	6117.35	0.23975	0.267936	0.894803	0.370892	0.651429	ns
MAP4	17176	-0.418323	0.178769	-2.34002	0.0192826	0.138234	ns
GID8	4604.21	0.267821	0.204473	1.30982	0.190258	0.469202	ns
SRP72	5129.52	0.0382255	0.283595	0.134789	0.892778	0.958064	ns
FEN1	1705.78	0.649246	0.377834	1.71834	0.0857349	0.308089	ns
AKR1C3	2518.68	0.358605	0.363316	0.987032	0.323627	0.609357	ns
RPA2	1806.17	0.321033	0.235523	1.36307	0.172861	0.447093	ns
RTF2	4139.79	0.157165	0.184787	0.850518	0.395037	0.672392	ns
FAM120A	6942.01	-0.289309	0.208883	-1.38503	0.166044	0.437644	ns
KLK11	3885.67	0.744459	0.559327	1.33099	0.183192	0.460629	ns
SLC35A4	4382.47	-0.0628695	0.177291	-0.354611	0.722881	0.871151	ns
PLA2G4F	6970.36	0.337586	0.547255	0.616873	0.537319	0.775641	ns
MFSD1	4096.11	0.560113	0.254216	2.2033	0.0275739	0.165416	ns
TMEM127	6119.66	0.126849	0.161883	0.783586	0.433283	0.7037	ns
CNIH1	3743.24	0.439453	0.252918	1.73753	0.0822938	0.301117	ns
NDFIP1	5405.43	0.0597678	0.243437	0.245517	0.806056	0.915723	ns
TMEM179B	1439.77	0.482777	0.214007	2.2559	0.0240772	0.156416	ns
BTAF1	7642.33	-0.375317	0.345464	-1.08641	0.277296	0.567112	ns
GNAS	25103.4	-0.178562	0.220811	-0.808666	0.418708	0.691845	ns
PLA2R1	10774.9	0.257174	0.353376	0.727764	0.466758	0.728262	ns
GAS1	2546.89	0.305961	0.336234	0.909967	0.36284	0.64555	ns
ACBD3	3062.43	0.0136649	0.254043	0.0537897	0.957103	0.98477	ns
UBXN6	5257.27	0.182193	0.204518	0.890843	0.373014	0.653176	ns
TAGLN	7125.6	-0.0818184	0.319327	-0.256221	0.79778	0.912009	ns
TNS4	6061.02	-0.301753	0.347619	-0.868057	0.385363	0.663952	ns
FKBP3	2271.77	0.860829	0.304235	2.82949	0.0046622	0.0657716	ns
TOMM22	1905.5	0.656263	0.277739	2.36287	0.0181338	0.133697	ns
PWP1	2632.68	0.211699	0.194262	1.08976	0.275818	0.565361	ns
ATN1	7956.58	-0.672836	0.33419	-2.01333	0.0440799	0.215443	ns
DUOX1	8325.84	0.46688	0.487533	0.957637	0.338246	0.622196	ns
POR	4930.97	0.517044	0.296046	1.7465	0.0807248	0.29743	ns
ATP5MG	7190.03	1.04753	0.318526	3.28868	0.00100658	0.0300496	up
RAB12	2863.35	0.24121	0.260893	0.924553	0.355198	0.637922	ns
RHOC	4420.13	0.0238255	0.255172	0.0933705	0.925609	0.970704	ns
TSN	4143.09	0.119273	0.214865	0.555108	0.578821	0.800786	ns
NFE2L3	2927.53	0.501259	0.407464	1.23019	0.218624	0.504152	ns
ERBB2	11443.4	-0.110374	0.235258	-0.469164	0.638953	0.827092	ns
POLDIP3	4314.43	-0.116868	0.176855	-0.660811	0.508733	0.757604	ns
SCAMP3	2488.09	0.220021	0.233296	0.943097	0.345631	0.629126	ns
RARS1	3172.26	0.353991	0.253196	1.39809	0.162086	0.433335	ns
TGM1	3647.33	0.0454802	0.367758	0.123669	0.901577	0.961707	ns
TGM3	3873.09	-0.583418	0.403168	-1.44708	0.147873	0.412854	ns
KCTD20	5598.17	-0.0848841	0.228809	-0.370983	0.71065	0.865369	ns
PPP2R1A	9083.87	-0.176154	0.228826	-0.769817	0.441409	0.709551	ns
MCCC1	3195.14	0.985029	0.271866	3.62322	0.000290961	0.0157665	ns
PCTP	3247.63	1.32948	0.335739	3.95986	7.5e-05	0.00770876	up
CAPN1	9658.22	-0.0760097	0.241096	-0.315268	0.752558	0.887579	ns
YIPF3	3405.06	0.0999405	0.212844	0.469548	0.638678	0.827092	ns
TNFAIP1	4080.11	-0.280691	0.251487	-1.11612	0.26437	0.553545	ns
CYP27A1	2617.15	0.585662	0.285934	2.04824	0.0405366	0.20544	ns
SMARCD2	6466.39	0.208196	0.220368	0.944763	0.34478	0.628188	ns
GRB2	4497.87	0.0181012	0.188562	0.0959963	0.923524	0.969795	ns
CLDND1	4593.49	0.516295	0.263501	1.95937	0.0500698	0.232636	ns
SON	13596.7	-0.408189	0.204147	-1.99948	0.0455563	0.219775	ns
HMG20B	4005.52	0.354733	0.242176	1.46478	0.142982	0.406106	ns
[truncated: 16,256 more rows]

## Sheet: Table S3(DEmiRNAs）
	baseMean	log2FoldChange	lfcSE	stat	pvalue	padj	type
hsa-miR-1-3p	5397.2	-0.778685	0.56469	-1.37896	0.167907	0.665408	ns
hsa-let-7f-5p	157360	0.253466	0.27928	0.907569	0.364106	0.828475	ns
hsa-let-7f-1-3p_1ss22CT	126.812	-0.415841	0.319518	-1.30146	0.1931	0.703308	ns
hsa-let-7d-5p	7917.48	-0.405196	0.400354	-1.01209	0.311493	0.808866	ns
hsa-let-7d-3p	8609.99	0.0992639	0.274673	0.361389	0.717809	0.947198	ns
hsa-let-7e-5p	12817	0.145894	0.265478	0.549551	0.582627	0.901653	ns
hsa-let-7e-3p	239.196	-0.275121	0.343556	-0.800804	0.423245	0.849104	ns
hsa-miR-7-5p	682.569	-0.245518	0.368606	-0.666072	0.505365	0.885383	ns
hsa-let-7a-5p	165278	0.0491094	0.287698	0.170697	0.864462	0.962262	ns
hsa-let-7a-3p_R+1_1	273.2	-1.04393	0.367947	-2.83718	0.00455144	0.118062	down
hsa-let-7i-5p	79790.7	-0.144056	0.348037	-0.41391	0.67894	0.934362	ns
hsa-let-7i-3p	239.362	-0.339107	0.424962	-0.797969	0.424888	0.849104	ns
hsa-let-7c-5p	14356.8	-0.653666	0.365468	-1.78857	0.0736833	0.50716	ns
hsa-let-7c-3p	74.8642	-2.55325	0.612039	-4.17171	3.02317e-05	0.00431306	down
hsa-let-7g-5p	114549	-0.0885748	0.320771	-0.276131	0.782447	0.954326	ns
hsa-let-7g-3p_R+1	62.7278	0.569982	0.580627	0.981666	0.326264	0.813019	ns
hsa-let-7b-5p	166795	0.0949321	0.189389	0.501254	0.616192	0.913283	ns
hsa-let-7b-3p_1ss22CT	2851.19	0.117955	0.276482	0.426627	0.669651	0.934362	ns
hsa-miR-7-1-3p	96.5875	0.344914	0.307301	1.1224	0.261693	0.75424	ns
hsa-let-7a-3p_R+1_2	273.2	-1.04393	0.367947	-2.83718	0.00455144	0.118062	down
hsa-let-7f-2-3p_1ss22CT	295.867	-0.673136	0.370075	-1.81892	0.0689239	0.496204	ns
hsa-miR-9-5p	407.628	0.308394	0.366843	0.840669	0.400533	0.845019	ns
hsa-miR-9-3p	17.035	0.73485	0.726694	1.01122	0.31191	0.808866	ns
hsa-miR-10a-5p_R-1	33133.3	-1.48707	0.389741	-3.81553	0.000135891	0.0145404	down
hsa-miR-10a-3p_R-1	177.562	-1.2461	0.347751	-3.58332	0.00033926	0.0250326	down
hsa-miR-10b-5p_R-1	153748	-0.373141	0.336074	-1.11029	0.266873	0.760608	ns
hsa-miR-10b-3p_L-1	363.326	-0.431176	0.291155	-1.48092	0.138628	0.612748	ns
hsa-miR-15a-5p_R-1	1215.78	-0.296674	0.265586	-1.11706	0.26397	0.75825	ns
hsa-miR-15b-5p	3458.27	-0.51784	0.387699	-1.33568	0.181655	0.688037	ns
hsa-miR-15b-3p_R-1	494.708	-0.809737	0.360033	-2.24906	0.0245087	0.340169	ns
hsa-miR-16-5p	6704.56	0.233184	0.309788	0.752721	0.451618	0.857078	ns
hsa-miR-16-1-3p_R+1	81.306	0.15759	0.378793	0.416031	0.677387	0.934362	ns
hsa-miR-16-2-3p_L+1R-1	1141.43	-1.12933	0.527668	-2.14023	0.0323363	0.377156	down
hsa-miR-17-5p	4655.7	0.0439765	0.227597	0.193221	0.846786	0.95521	ns
hsa-miR-17-3p	681.263	0.27142	0.312342	0.868983	0.384856	0.836802	ns
hsa-miR-18a-5p	218.824	-0.317862	0.364555	-0.871917	0.383254	0.836802	ns
hsa-miR-18a-3p_R-2	62.3495	-0.250098	0.708479	-0.353007	0.724083	0.948355	ns
hsa-miR-19b-3p	2961.23	0.11569	0.310859	0.372163	0.709772	0.945043	ns
hsa-miR-19b-1-5p	12.3573	-0.46795	0.853594	-0.548212	0.583546	0.901653	ns
hsa-miR-19a-3p	992.028	-0.595293	0.381598	-1.56	0.11876	0.594512	ns
hsa-miR-20a-5p	37123.3	0.106563	0.257064	0.414537	0.678481	0.934362	ns
hsa-miR-20a-3p_R+1	21.9609	-0.630814	0.738078	-0.854671	0.392733	0.837592	ns
hsa-miR-20b-5p	501.56	-0.723551	0.585325	-1.23615	0.216402	0.73467	ns
hsa-miR-21-5p	341424	0.492107	0.334507	1.47114	0.141253	0.612748	ns
hsa-miR-21-3p_R+1	2647.12	0.513035	0.507105	1.01169	0.311684	0.808866	ns
hsa-miR-22-5p	390.395	-0.682732	0.30305	-2.25287	0.0242672	0.340169	ns
hsa-miR-22-3p	20239	-0.0917995	0.256258	-0.35823	0.720171	0.947198	ns
hsa-miR-23c_1ss14TG	12.9529	-0.0423949	0.672147	-0.0630738	0.949708	0.988181	ns
hsa-miR-23a-5p	71.2619	0.181293	0.450932	0.40204	0.687655	0.937313	ns
hsa-miR-23a-3p_R+1	110294	0.0442046	0.263748	0.167602	0.866896	0.962982	ns
hsa-miR-23b-5p	427.063	0.344749	0.238244	1.44704	0.147886	0.618861	ns
hsa-miR-23b-3p_R-1	82584.3	0.23493	0.289923	0.810319	0.417757	0.849104	ns
hsa-miR-24-1-5p_L+1R-2	74.4822	0.338556	0.469395	0.72126	0.47075	0.861572	ns
hsa-miR-24-3p_R+1	17379.6	0.214309	0.226711	0.945293	0.344509	0.820989	ns
hsa-miR-24-2-5p_L+1R-1	584.179	0.211469	0.239715	0.882168	0.377686	0.836802	ns
hsa-miR-25-5p_R+2	133.127	0.131596	0.325638	0.404116	0.686127	0.937313	ns
hsa-miR-25-3p	24652.3	-0.395382	0.363924	-1.08644	0.277283	0.764712	ns
hsa-miR-26a-5p	271876	-0.231895	0.252246	-0.919321	0.357928	0.827002	ns
hsa-miR-26a-1-3p	13.1505	-0.458507	0.764317	-0.599891	0.548579	0.896945	ns
hsa-miR-26b-5p_R+1	52960.9	-0.386143	0.284221	-1.3586	0.174274	0.675016	ns
hsa-miR-26b-3p_R+2	122.268	-0.568935	0.350541	-1.62302	0.104585	0.585791	ns
hsa-miR-26a-2-3p	62.2623	-0.558381	0.49379	-1.13081	0.258136	0.75424	ns
hsa-miR-27a-5p	897.304	0.161498	0.497326	0.324733	0.745383	0.949154	ns
hsa-miR-27a-3p_R-1	61246.9	0.210355	0.332786	0.632103	0.52732	0.886348	ns
hsa-miR-27b-5p	873.58	0.158839	0.274314	0.579041	0.562561	0.901653	ns
hsa-miR-27b-3p	222425	0.134802	0.227433	0.592712	0.553374	0.897137	ns
hsa-miR-28-5p_R-1	3666.65	0.203646	0.20685	0.984511	0.324864	0.813019	ns
hsa-miR-28-3p	5911.88	0.0236463	0.238024	0.0993442	0.920865	0.986502	ns
hsa-miR-29a-5p_R-1	29.4759	-0.345743	0.505614	-0.683809	0.494096	0.873855	ns
hsa-miR-29a-3p_R-1	48144.9	-0.0685484	0.200299	-0.342231	0.732177	0.948373	ns
hsa-miR-29b-3p_R-1	448.782	-0.274377	0.337037	-0.814088	0.415595	0.849104	ns
hsa-miR-29c-5p_R-1	280.124	-0.341443	0.290105	-1.17697	0.239209	0.739102	ns
hsa-miR-29c-3p	1960.3	-0.529858	0.301295	-1.7586	0.0786453	0.521864	ns
hsa-miR-29b-2-5p_R+1	387.246	-1.02044	0.454386	-2.24575	0.0247199	0.340169	down
hsa-miR-30a-5p_R+2	83810	-0.288733	0.344215	-0.838817	0.401572	0.845019	ns
hsa-miR-30a-3p	3078.5	-0.927164	0.469832	-1.9734	0.0484505	0.438263	ns
hsa-miR-30c-5p_R+1	27018.5	-0.438837	0.359234	-1.22159	0.221863	0.739102	ns
hsa-miR-30c-1-3p_R-2	144.208	0.0703907	0.34585	0.20353	0.838721	0.954714	ns
hsa-miR-30c-2-3p	342.818	-0.366914	0.405782	-0.904216	0.365881	0.828475	ns
hsa-miR-30b-5p	19955.5	0.019533	0.28573	0.0683615	0.945498	0.988181	ns
hsa-miR-30b-3p	162.24	0.205143	0.269161	0.762159	0.445965	0.857078	ns
hsa-miR-30d-5p_R+2	242814	0.257417	0.232215	1.10853	0.267634	0.760608	ns
hsa-miR-30d-3p	292.842	-0.64655	0.406225	-1.59161	0.111473	0.592678	ns
hsa-miR-30e-5p_R+2	55282.5	-0.160881	0.283547	-0.567386	0.570452	0.901653	ns
hsa-miR-30e-3p_1ss22CT	5902.91	-0.25638	0.274526	-0.933901	0.350355	0.823912	ns
hsa-miR-31-5p_R+2	1776.81	-0.807239	0.471104	-1.71351	0.0866195	0.542033	ns
hsa-miR-31-3p_R+1	89.5902	-1.72821	0.778809	-2.21904	0.0264841	0.340169	down
hsa-miR-32-5p_R-1	115.664	-0.437211	0.394994	-1.10688	0.268345	0.760608	ns
hsa-miR-32-3p_R-1	51.1404	0.258097	0.469454	0.549781	0.582469	0.901653	ns
hsa-miR-33a-5p_R-1	46.8437	-0.476108	0.606284	-0.785288	0.432285	0.849104	ns
hsa-miR-33a-3p_R-1	71.4314	0.495022	0.466755	1.06056	0.28889	0.782562	ns
hsa-miR-33b-3p_R-1	28.4557	-0.23761	0.766774	-0.309882	0.75665	0.954326	ns
hsa-miR-34a-5p	2064.83	0.595213	0.297639	1.99978	0.0455238	0.423569	ns
hsa-miR-34a-3p_L-1R+1	15.6374	0.195382	0.878726	0.222347	0.824044	0.954326	ns
hsa-miR-34b-3p_L-1R+1	36.806	-0.835496	0.535493	-1.56024	0.118704	0.594512	ns
hsa-miR-34c-5p	810.539	-0.676385	0.318253	-2.12531	0.0335609	0.377156	ns
hsa-miR-34c-3p	24.4736	-1.1188	0.854467	-1.30936	0.190413	0.703308	ns
hsa-miR-92b-5p_R+2	36.9386	-0.228918	0.512588	-0.446594	0.655168	0.934362	ns
hsa-miR-92b-3p	5204.94	-0.066719	0.271854	-0.245422	0.806129	0.954326	ns
hsa-miR-92a-3p	94695.5	0.0988836	0.22722	0.435189	0.663425	0.934362	ns
hsa-miR-92a-1-5p	134.84	-0.0129279	0.376373	-0.0343485	0.972599	0.992075	ns
hsa-miR-93-5p	18046.7	-0.0178363	0.256744	-0.0694711	0.944615	0.988181	ns
hsa-miR-93-3p_R+1	140.031	0.026277	0.313209	0.0838961	0.933139	0.987943	ns
hsa-miR-95-5p	21.8733	-1.64951	0.978815	-1.68521	0.0919474	0.554274	ns
hsa-miR-95-3p	1031.85	-0.442387	0.317385	-1.39385	0.163362	0.655941	ns
hsa-miR-96-5p_R-2	1964.73	-0.967334	0.481125	-2.01057	0.0443711	0.422019	ns
hsa-miR-98-5p	4286.86	0.00225185	0.279808	0.00804785	0.993579	0.997073	ns
hsa-miR-98-3p_1ss22CT	22.9036	-1.70431	0.831674	-2.04925	0.0404375	0.402165	down
hsa-miR-99a-5p_R-1	195944	-0.785124	0.342459	-2.29261	0.0218705	0.329048	ns
hsa-miR-99a-3p_R+1	650.178	-0.322057	0.25503	-1.26282	0.206655	0.727968	ns
hsa-miR-99b-5p	30981.9	-0.077467	0.205031	-0.37783	0.705557	0.945043	ns
hsa-miR-99b-3p_R+1	680.678	-0.316105	0.256411	-1.2328	0.217649	0.73467	ns
hsa-miR-100-5p_R-1	109241	-0.071124	0.257319	-0.276404	0.782238	0.954326	ns
hsa-miR-101-5p_L+1R-1	14.5978	-2.19907	0.753298	-2.91925	0.00350875	0.103569	down
hsa-miR-101-3p_R+1	77133.3	-0.316243	0.317988	-0.99451	0.319975	0.813019	ns
cja-mir-103a-1-p5	29.8694	-0.389555	0.541071	-0.71997	0.471543	0.861572	ns
hsa-miR-103a-3p	55882.3	0.189528	0.241833	0.783714	0.433208	0.849104	ns
hsa-miR-106b-5p	2184.15	0.0872004	0.228655	0.381363	0.702934	0.945043	ns
hsa-miR-106b-3p_L+2R-2	3677.25	-0.0691655	0.318299	-0.217298	0.827976	0.954326	ns
hsa-miR-106a-5p_1ss1AC	4655.7	0.0439765	0.227597	0.193221	0.846786	0.95521	ns
hsa-miR-106a-3p_L+2R-3	7.90284	-2.98843	1.741	-1.7165	0.0860698	0.542033	ns
hsa-miR-107_R-2	5829.65	0.141108	0.255903	0.551412	0.581351	0.901653	ns
hsa-miR-124-3p_R-1	14.7738	1.28348	1.09929	1.16755	0.24299	0.740079	ns
hsa-miR-125b-5p_R+1	87825.1	0.0109704	0.209242	0.052429	0.958187	0.990589	ns
hsa-miR-125b-2-3p_L-2R+2	4251.73	-0.41066	0.221613	-1.85305	0.063875	0.495572	ns
hsa-miR-125a-5p_R-2	71645.5	-0.552686	0.333227	-1.65859	0.0971986	0.569877	ns
hsa-miR-125a-3p_R-1	72.3727	-0.221383	0.361109	-0.613064	0.539834	0.893806	ns
hsa-miR-125b-1-3p	446.98	-0.227471	0.270408	-0.841214	0.400228	0.845019	ns
hsa-miR-126-5p	12374.3	-1.11305	0.386516	-2.87969	0.00398066	0.113582	down
hsa-miR-126-3p_R-1	31947.7	-0.272414	0.321012	-0.848611	0.396098	0.841339	ns
hsa-miR-127-5p_R+1	686.686	0.368483	0.326275	1.12936	0.258745	0.75424	ns
hsa-miR-127-3p	5658.98	-0.15205	0.283565	-0.536209	0.591814	0.905374	ns
hsa-miR-128-3p	1811.42	-0.157448	0.247007	-0.637423	0.52385	0.886348	ns
hsa-miR-128-1-5p	23.5216	0.0102035	0.716263	0.0142455	0.988634	0.996444	ns
hsa-miR-129-5p	9.44241	-0.476667	1.35275	-0.352369	0.724561	0.948355	ns
hsa-miR-129-2-3p	60.5127	-0.58138	1.03894	-0.55959	0.575759	0.901653	ns
hsa-miR-129-1-3p	13.9574	0.311619	0.660729	0.47163	0.637191	0.927317	ns
hsa-miR-130b-5p_R+1	211.284	-0.526292	0.313451	-1.67903	0.0931467	0.557578	ns
hsa-miR-130b-3p	114.28	0.368782	0.321321	1.14771	0.25109	0.746296	ns
hsa-miR-130a-3p	1698.58	0.311491	0.265224	1.17445	0.240216	0.739102	ns
hsa-miR-132-5p	61.1946	-0.984092	0.443704	-2.2179	0.0265615	0.340169	ns
hsa-miR-132-3p	896.832	-0.436824	0.378035	-1.15551	0.24788	0.740079	ns
hsa-miR-133a-5p	38.5397	-0.31855	0.636385	-0.500562	0.616679	0.913283	ns
hsa-miR-133a-3p_R+1	746.539	-0.718369	0.48032	-1.49561	0.134757	0.612748	ns
hsa-miR-133b_R-1	11.8281	0.454416	0.792161	0.573641	0.56621	0.901653	ns
hsa-miR-134-5p	419.831	-0.189031	0.31107	-0.607681	0.543399	0.895599	ns
hsa-miR-135b-5p	56.5828	-0.518187	0.751831	-0.689234	0.490676	0.873725	ns
hsa-miR-136-5p_R-1	20.6743	-0.935751	0.829254	-1.12843	0.25914	0.75424	ns
hsa-miR-136-3p	1049.64	-0.696422	0.390275	-1.78444	0.0743522	0.50716	ns
hsa-miR-138-5p	10.8593	1.23025	0.931818	1.32027	0.186746	0.701116	ns
hsa-miR-138-5p_R+1	26.3076	0.84339	0.644701	1.30819	0.19081	0.703308	ns
hsa-miR-139-5p	2641.7	-0.585967	0.34026	-1.72211	0.0850487	0.542033	ns
hsa-miR-139-3p	442.302	-0.796084	0.413423	-1.92559	0.0541553	0.45898	ns
hsa-miR-140-5p	1374.2	-0.353102	0.263545	-1.33982	0.180305	0.685959	ns
hsa-miR-140-3p_R+1	51444.6	0.227446	0.189879	1.19785	0.230976	0.739102	ns
hsa-miR-141-5p	19.2667	0.675575	0.571584	1.18194	0.237231	0.739102	ns
hsa-miR-141-3p_R+1	5010.43	0.144605	0.426192	0.339296	0.734386	0.948373	ns
hsa-miR-142-5p_L+2R-3	13589.3	0.375848	0.398877	0.942266	0.346056	0.820989	ns
hsa-miR-142-3p_R-1	997.428	-0.153664	0.352363	-0.436096	0.662767	0.934362	ns
hsa-miR-143-5p_R-1	3540.92	-0.493518	0.405598	-1.21677	0.223693	0.739102	ns
hsa-miR-143-3p_R+1	411975	-0.446035	0.380618	-1.17187	0.241249	0.739102	ns
hsa-miR-144-5p	2761.15	-1.35804	0.921752	-1.47332	0.140664	0.612748	ns
hsa-miR-144-3p	2061.41	-1.32445	0.571768	-2.31642	0.0205354	0.319606	down
hsa-miR-145-5p	64586.1	-0.0746505	0.296357	-0.251894	0.801123	0.954326	ns
hsa-miR-145-3p_L-2R+1	5025.45	-1.32593	0.489123	-2.71083	0.00671154	0.164145	down
hsa-miR-146a-5p	31264.6	0.833611	0.342777	2.43193	0.0150186	0.257119	ns
hsa-miR-146b-5p_R+1	21578	0.33182	0.388075	0.855041	0.392528	0.837592	ns
hsa-miR-146b-3p	281.723	0.374805	0.439114	0.853548	0.393355	0.837592	ns
hsa-miR-147b-5p	20.6691	0.522168	0.82038	0.636495	0.524454	0.886348	ns
hsa-miR-147b-3p	38.7224	0.0404584	0.648347	0.0624023	0.950242	0.988181	ns
hsa-miR-148b-5p_L+1	65.6516	-0.377402	0.434254	-0.869082	0.384802	0.836802	ns
hsa-miR-148b-3p	5685.62	-0.360987	0.292897	-1.23247	0.217773	0.73467	ns
hsa-miR-148a-5p	884.787	0.396941	0.270144	1.46937	0.141734	0.612748	ns
hsa-miR-148a-3p	81847.1	-0.136477	0.302853	-0.450637	0.652251	0.932099	ns
hsa-miR-149-5p	4662.07	0.118732	0.426602	0.278321	0.780766	0.954326	ns
hsa-miR-150-5p	5971.68	0.0215681	0.344353	0.0626335	0.950058	0.988181	ns
hsa-miR-150-3p_R-1	100.233	0.121367	0.502098	0.24172	0.808997	0.954326	ns
hsa-miR-151a-5p	17179.1	-0.17062	0.271686	-0.628004	0.530001	0.886348	ns
hsa-miR-151a-3p	7043.62	0.136483	0.220052	0.62023	0.535106	0.889419	ns
hsa-miR-151b_R+2	414.196	-0.147963	0.295535	-0.50066	0.61661	0.913283	ns
hsa-miR-152-5p	44.8831	-0.491763	0.424399	-1.15873	0.246567	0.740079	ns
hsa-miR-152-3p	18497.6	0.0798456	0.224526	0.355619	0.722126	0.948067	ns
hsa-miR-154-5p	65.6667	0.0381845	0.479138	0.0796942	0.93648	0.987943	ns
hsa-miR-154-3p	10.2834	-0.479517	0.842025	-0.569481	0.56903	0.901653	ns
hsa-miR-155-5p_R-1	6415.05	0.528032	0.405064	1.30358	0.192378	0.703308	ns
hsa-miR-181a-5p	10846.3	-0.211502	0.218494	-0.967997	0.333046	0.8134	ns
hsa-miR-181a-2-3p	1178.62	-0.066721	0.317829	-0.209927	0.833725	0.954326	ns
hsa-miR-181b-5p	4310.4	-0.185068	0.221661	-0.834915	0.403765	0.845365	ns
hsa-miR-181c-5p	439.912	0.119382	0.251051	0.475526	0.634412	0.926718	ns
hsa-miR-181c-3p_L-1R+1	237.68	0.0624551	0.282958	0.220722	0.825309	0.954326	ns
hsa-miR-181d-5p	830.527	-0.0132887	0.282484	-0.0470423	0.962479	0.992075	ns
hsa-miR-181a-3p	555.098	-0.11299	0.262897	-0.429787	0.66735	0.934362	ns
hsa-miR-182-5p	16180	0.617695	0.329216	1.87626	0.0606196	0.484957	ns
hsa-miR-183-5p	10936.1	0.830224	0.31262	2.6557	0.00791451	0.18394	ns
hsa-miR-183-3p_L-1R+1	285.367	1.01617	0.422174	2.40698	0.0160848	0.269973	up
hsa-miR-184_R-2	348.644	3.82782	1.03146	3.71106	0.00020639	0.017667	up
hsa-miR-185-5p	10747	-0.325669	0.426124	-0.76426	0.444712	0.857078	ns
hsa-miR-185-3p_R-1	88.7951	-0.261968	0.477608	-0.548499	0.583349	0.901653	ns
hsa-miR-186-5p	15171.8	-0.379939	0.243718	-1.55893	0.119013	0.594512	ns
hsa-miR-187-3p_R+1	114.814	-0.259644	0.50325	-0.515936	0.605899	0.909125	ns
hsa-miR-188-5p_R+1	12.0887	-0.423325	0.805868	-0.525303	0.599373	0.906818	ns
hsa-miR-190a-5p_R+1	227.633	-1.54439	0.491605	-3.14153	0.00168069	0.0799263	down
hsa-miR-190a-3p_L+1	16.0713	-2.22657	1.1437	-1.94682	0.0515564	0.445781	ns
hsa-miR-190b-5p	40.2509	-0.547198	0.523302	-1.04566	0.295717	0.791043	ns
hsa-miR-191-5p_R-1	113699	0.0427092	0.320403	0.133299	0.893957	0.975631	ns
hsa-miR-191-3p_L-1	9.53053	-0.609385	1.14987	-0.529961	0.596139	0.906818	ns
hsa-miR-192-5p	2029.1	-0.106685	0.287841	-0.370638	0.710907	0.945043	ns
hsa-miR-193a-5p	8422.48	-0.289313	0.332598	-0.869858	0.384378	0.836802	ns
hsa-miR-193a-3p_R-2	502.345	0.440495	0.403155	1.09262	0.274561	0.764712	ns
hsa-miR-193b-5p	837.126	0.445457	0.29578	1.50604	0.132057	0.612748	ns
hsa-miR-193b-3p	31547	0.524378	0.335082	1.56493	0.1176	0.594512	ns
hsa-miR-194-5p	779.766	-0.139968	0.553308	-0.252966	0.800294	0.954326	ns
hsa-miR-194-5p_R+1	1402.72	0.0122675	0.233925	0.052442	0.958176	0.990589	ns
hsa-miR-194-3p	8.0777	-0.0474101	1.19583	-0.0396463	0.968375	0.992075	ns
hsa-miR-195-5p_R+1	4917.81	0.250323	0.274621	0.911523	0.36202	0.828475	ns
hsa-miR-195-3p_R+1	405.651	-0.196396	0.338932	-0.579454	0.562283	0.901653	ns
hsa-miR-196b-5p	142.312	0.124202	0.323061	0.384453	0.700643	0.945043	ns
hsa-miR-196a-5p	531.105	-0.825504	0.453177	-1.82159	0.0685169	0.496204	ns
hsa-miR-196a-5p_R+1	994.414	-0.861983	0.477522	-1.80512	0.0710561	0.502068	ns
hsa-miR-196a-3p_L+1R-1_1ss18CT	62.7494	-0.548838	0.775815	-0.707435	0.479296	0.865565	ns
hsa-miR-197-3p	10414.9	-0.0697231	0.237658	-0.293376	0.769235	0.954326	ns
hsa-miR-199a-5p	64362.6	-0.375279	0.320589	-1.17059	0.241762	0.739102	ns
hsa-miR-199b-3p_R-1	82059.7	-0.36399	0.294136	-1.23749	0.215907	0.73467	ns
hsa-miR-199b-5p	112794	-0.889244	0.381234	-2.33254	0.0196724	0.311844	ns
hsa-miR-200c-5p	8.13343	0.0998502	1.47348	0.0677649	0.945973	0.988181	ns
hsa-miR-200c-3p	150255	0.624644	0.390236	1.60068	0.109447	0.592678	ns
hsa-miR-200b-5p	875.567	0.300725	0.278937	1.07811	0.280984	0.770906	ns
hsa-miR-200b-3p	71360.1	0.56415	0.298379	1.89072	0.058662	0.478235	ns
hsa-miR-200a-5p	283.016	0.622372	0.363366	1.71279	0.0867506	0.542033	ns
hsa-miR-200a-3p	16337.1	0.30629	0.294805	1.03896	0.298825	0.791439	ns
hsa-miR-202-5p_R-1	44.7454	-0.344841	0.624818	-0.551907	0.581012	0.901653	ns
hsa-miR-203b-3p_R-1	130.386	-0.113172	0.478067	-0.236728	0.812868	0.954326	ns
hsa-miR-203a-5p_R-3	79.4733	0.378782	0.820832	0.461461	0.644468	0.929307	ns
hsa-miR-203a-3p	461140	0.627486	0.500202	1.25446	0.209673	0.731105	ns
hsa-miR-204-5p	530.885	-0.48781	0.403294	-1.20956	0.226447	0.739102	ns
hsa-miR-205-5p_R+1	467307	0.509847	0.45225	1.12736	0.259592	0.75424	ns
hsa-miR-205-3p_R+1	101.144	0.286725	0.62288	0.460322	0.645285	0.929307	ns
hsa-miR-210-5p	201.34	0.64562	0.436987	1.47743	0.139559	0.612748	ns
hsa-miR-210-3p	9321.06	0.852541	0.457218	1.86463	0.0622336	0.488733	ns
hsa-miR-211-5p	2844.97	-0.490083	0.468391	-1.04631	0.295417	0.791043	ns
hsa-miR-212-5p	31.7025	-1.24537	0.703024	-1.77144	0.076487	0.515534	ns
hsa-miR-212-3p_R+1	102.109	-0.110885	0.348167	-0.318483	0.750119	0.951262	ns
hsa-miR-214-5p	232.025	-0.259561	0.282436	-0.91901	0.35809	0.827002	ns
hsa-miR-214-3p	10687.3	0.108247	0.221278	0.489189	0.624708	0.918815	ns
hsa-miR-215-5p_R+1	492.969	-0.279923	1.57157	-0.178116	0.858632	0.959515	ns
hsa-miR-218-5p	674.114	-0.460099	0.292008	-1.57564	0.11511	0.594512	ns
mmu-miR-218-1-3p_R-1	67.3476	-0.268558	0.459752	-0.584137	0.559128	0.901653	ns
hsa-miR-219a-5p_R+2	30.1577	0.166848	0.570657	0.292379	0.769997	0.954326	ns
hsa-miR-221-5p	2356.25	0.4115	0.330581	1.24478	0.213214	0.73467	ns
hsa-miR-221-3p_R-1	24731.4	0.281137	0.291018	0.966044	0.334022	0.8134	ns
hsa-miR-222-5p_L+2R-1	9.19756	-0.713424	1.36884	-0.521188	0.602236	0.906935	ns
hsa-miR-222-3p_R+4	17037	0.361767	0.287704	1.25743	0.208599	0.731105	ns
hsa-miR-223-5p_R+1	33.7924	-0.371116	1.00233	-0.370253	0.711194	0.945043	ns
hsa-miR-223-3p_R+1	1417.66	-0.372789	0.432479	-0.861981	0.388698	0.836802	ns
hsa-miR-224-5p_L-1R-2	18082.3	-0.0718218	0.369521	-0.194364	0.845891	0.95521	ns
hsa-miR-224-3p_L-1	300.433	0.33121	0.353816	0.936107	0.349218	0.823501	ns
hsa-miR-296-5p	192.672	-0.244552	0.342596	-0.71382	0.475339	0.865565	ns
hsa-miR-296-3p	155.555	-0.108548	0.411854	-0.26356	0.792119	0.954326	ns
hsa-miR-299-5p	169.392	0.065435	0.427503	0.153063	0.878349	0.969633	ns
hsa-miR-299-3p	138.957	-0.0728191	0.406382	-0.179189	0.857789	0.959515	ns
hsa-miR-301a-5p	7.76936	-1.04131	1.17624	-0.885286	0.376002	0.836802	ns
hsa-miR-301a-3p	35.6751	-0.84154	0.528452	-1.59246	0.111281	0.592678	ns
hsa-miR-320d_R+1	69.2208	0.64525	0.411034	1.56982	0.116457	0.594512	ns
hsa-miR-320c_R+2_1ss20TA	83.4525	0.2308	0.32522	0.709674	0.477906	0.865565	ns
hsa-miR-320b_R-2	507.38	0.224443	0.279823	0.80209	0.422501	0.849104	ns
hsa-miR-320a-3p	53210.4	0.0827634	0.205628	0.402491	0.687323	0.937313	ns
hsa-miR-320e_L+1R-1_1ss18GA	15.04	0.155656	0.909191	0.171202	0.864065	0.962262	ns
hsa-miR-320c_R+1_1ss20TA	52.8909	0.323343	0.4283	0.754945	0.450282	0.857078	ns
hsa-miR-323b-3p_R-1	28.4281	-0.473966	0.585955	-0.808879	0.418585	0.849104	ns
hsa-miR-323a-3p	101.505	-0.476519	0.458433	-1.03945	0.298595	0.791439	ns
hsa-miR-324-5p_R+1	1003.34	0.272732	0.314592	0.866941	0.385975	0.836802	ns
hsa-miR-324-3p_L-3R+1	267.626	0.273266	0.329046	0.830479	0.406268	0.848208	ns
hsa-miR-326_R+1	319.568	0.245492	0.357255	0.687162	0.491981	0.873725	ns
hsa-miR-328-3p	2878.74	-0.553788	0.307965	-1.79821	0.072143	0.502068	ns
hsa-miR-329-3p	38.3159	-0.227688	0.563399	-0.404133	0.686115	0.937313	ns
hsa-miR-330-5p	22.1443	-0.514322	0.658058	-0.781575	0.434464	0.849104	ns
hsa-miR-330-3p	649.785	0.422178	0.268004	1.57527	0.115195	0.594512	ns
hsa-miR-331-5p_L+2R-2	265.644	0.049212	0.264712	0.185907	0.852517	0.956428	ns
hsa-miR-331-3p	3333.04	0.61466	0.375546	1.63671	0.101691	0.585791	ns
hsa-miR-335-5p	2194.99	-1.61488	0.519758	-3.10698	0.00189008	0.0808954	down
hsa-miR-335-3p	3005.38	-3.08578	0.668397	-4.61668	3.89925e-06	0.00106556	down
hsa-miR-337-3p_L-1	58.7272	-0.883904	0.515016	-1.71627	0.0861134	0.542033	ns
hsa-miR-338-5p_R-1	307.324	-1.04077	0.339402	-3.06649	0.00216585	0.081826	down
hsa-miR-338-3p_R-1	313.154	-1.3203	0.289181	-4.56566	4.97925e-06	0.00106556	down
hsa-miR-339-5p	4516.52	0.182605	0.266424	0.68539	0.493098	0.873855	ns
hsa-miR-339-3p_R-1	439.07	-0.0683527	0.24737	-0.276318	0.782304	0.954326	ns
hsa-miR-340-5p	5863.57	-0.145857	0.256202	-0.569304	0.56915	0.901653	ns
hsa-miR-340-3p_R+1	75.0672	-1.71224	0.575559	-2.97493	0.00293059	0.0979069	down
hsa-miR-342-5p	273.721	0.0828402	0.348659	0.237597	0.812194	0.954326	ns
hsa-miR-342-3p	14332.2	0.258806	0.245688	1.05339	0.292162	0.788928	ns
hsa-miR-345-5p_R+1	948.158	-0.253503	0.231244	-1.09626	0.272967	0.764022	ns
hsa-miR-346	24.4944	-0.773597	0.593684	-1.30304	0.19256	0.703308	ns
hsa-miR-361-5p	10373	-0.128094	0.218898	-0.585177	0.558429	0.901653	ns
hsa-miR-361-3p	7851.35	0.384166	0.256993	1.49485	0.134954	0.612748	ns
hsa-miR-362-5p	687.537	0.427094	0.276868	1.54259	0.122931	0.594512	ns
hsa-miR-362-3p	23.927	-0.341457	0.691598	-0.493722	0.621502	0.915673	ns
hsa-miR-363-3p	2974.44	-0.754518	0.507348	-1.48718	0.136967	0.612748	ns
hsa-miR-365b-5p_R+1	46.2176	-0.344396	0.52548	-0.655394	0.512214	0.885383	ns
hsa-miR-365b-3p	13520.8	0.153544	0.263236	0.583294	0.559696	0.901653	ns
hsa-miR-365a-5p	155.507	0.553184	0.359998	1.53663	0.124384	0.594819	ns
hsa-miR-369-3p	124.201	-0.283436	0.382503	-0.741002	0.458692	0.857078	ns
hsa-miR-370-3p	706.409	0.0206268	0.242146	0.0851834	0.932116	0.987943	ns
hsa-miR-374a-5p_R-1	4002.13	-0.477632	0.29931	-1.59578	0.110539	0.592678	ns
hsa-miR-374a-3p	1913.07	-1.07032	0.358388	-2.98649	0.00282202	0.0979069	down
hsa-miR-374b-5p_R-1	2004.62	-0.0321693	0.227759	-0.141243	0.887678	0.97417	ns
hsa-miR-374b-3p	59.3413	-1.26644	0.451454	-2.80524	0.00502787	0.126584	down
hsa-miR-375-3p	2908.9	0.210563	0.495532	0.424923	0.670893	0.934362	ns
hsa-miR-376c-3p	122.382	0.279957	0.427448	0.65495	0.5125	0.885383	ns
hsa-miR-376a-3p_1ss6AG	41.2793	-0.19442	0.462365	-0.420492	0.674126	0.934362	ns
hsa-miR-377-5p	55.9976	-0.0654114	0.523424	-0.124968	0.900549	0.975631	ns
hsa-miR-377-3p	34.4353	-0.0899523	0.732757	-0.122759	0.902298	0.975631	ns
hsa-miR-378a-5p	876.938	0.745254	0.331194	2.2502	0.0244359	0.340169	ns
hsa-miR-378a-3p	42632.6	0.968125	0.291378	3.32257	0.000891909	0.0477171	ns
hsa-miR-378g_R+2	10.2112	0.597881	0.792392	0.754527	0.450533	0.857078	ns
hsa-miR-378d	592.653	0.619372	0.344272	1.79908	0.0720065	0.502068	ns
hsa-miR-378c_R-5	1717.07	0.889306	0.346025	2.57006	0.010168	0.207233	ns
hsa-miR-378i_R+1_1ss9AT	702.709	0.867379	0.292004	2.97043	0.00297381	0.0979069	ns
hsa-miR-379-5p	857.32	-0.0655808	0.340278	-0.192727	0.847173	0.95521	ns
hsa-miR-379-3p_R-1	43.3964	-0.744826	0.481249	-1.54769	0.121696	0.594512	ns
hsa-miR-381-3p	1908.2	0.448458	0.371586	1.20688	0.227479	0.739102	ns
hsa-miR-382-5p	490.439	-0.0218104	0.330251	-0.0660419	0.947345	0.988181	ns
hsa-miR-382-3p_R+1	191.683	0.240419	0.343833	0.699232	0.484407	0.869292	ns
hsa-miR-383-5p	261.503	-3.37383	0.718666	-4.69457	2.67162e-06	0.00106556	down
hsa-miR-409-5p	904.576	-0.688313	0.424261	-1.62238	0.104722	0.585791	ns
hsa-miR-409-3p	1919.9	-0.196894	0.351709	-0.559821	0.575602	0.901653	ns
hsa-miR-410-3p	118.892	0.537002	0.410485	1.30821	0.190802	0.703308	ns
hsa-miR-411-5p_L+1	348.531	-0.0547349	0.338754	-0.161577	0.871639	0.96648	ns
hsa-miR-411-3p_R-1	80.8584	-0.504012	0.427269	-1.17961	0.238155	0.739102	ns
hsa-miR-412-5p	22.0917	-0.683194	0.716487	-0.953534	0.34032	0.818168	ns
hsa-miR-421	299.795	-0.44614	0.347309	-1.28456	0.198945	0.706626	ns
hsa-miR-423-5p	16876.7	0.210512	0.221183	0.951754	0.341222	0.818168	ns
hsa-miR-423-3p	40859.2	0.0804906	0.23779	0.338494	0.734991	0.948373	ns
hsa-miR-424-5p_R-1	351.455	-0.925119	0.359094	-2.57626	0.00998765	0.207233	ns
hsa-miR-424-3p	226.382	-1.00675	0.401618	-2.50673	0.0121853	0.226753	down
hsa-miR-425-5p	1730.98	0.736735	0.240605	3.06201	0.00219859	0.081826	ns
hsa-miR-425-3p_L+1R-1	658.037	0.144676	0.206712	0.699892	0.483994	0.869292	ns
ggo-mir-429-p5	16.4496	0.733491	1.16858	0.627678	0.530215	0.886348	ns
hsa-miR-429	3651.08	0.463884	0.299914	1.54672	0.12193	0.594512	ns
hsa-miR-432-5p_1ss23GT	200.354	-0.339068	0.426271	-0.795429	0.426364	0.849104	ns
hsa-miR-433-5p_R-1	12.9063	-0.522071	0.865868	-0.602945	0.546545	0.89625	ns
hsa-miR-433-3p	173.09	-0.0818667	0.331754	-0.246769	0.805087	0.954326	ns
hsa-miR-449c-5p_L-1R+1	8.6814	-1.19524	3.25552	-0.367142	0.713513	0.94546	ns
hsa-miR-450a-5p	358.895	-1.54219	0.389808	-3.95628	7.6125e-05	0.009309	down
hsa-miR-450b-5p_R-1	341.486	-1.61316	0.451299	-3.57448	0.000350924	0.0250326	down
hsa-miR-450a-2-3p_L-1	13.5303	-1.79472	1.11422	-1.61074	0.107237	0.588428	ns
hsa-miR-451a	39364.8	-0.365616	0.569809	-0.641647	0.521102	0.886348	ns
hsa-miR-452-5p	4530.49	0.168192	0.358709	0.46888	0.639155	0.927317	ns
mmu-miR-452-3p_1ss20GA	102.985	-0.472918	0.472174	-1.00158	0.316549	0.808866	ns
hsa-miR-454-5p	31.539	-0.842818	0.676968	-1.24499	0.213136	0.73467	ns
hsa-miR-454-3p	274.984	-0.164564	0.309004	-0.532562	0.594337	0.906818	ns
hsa-miR-455-5p	2739.81	0.0913882	0.334113	0.273524	0.78445	0.954326	ns
hsa-miR-455-3p_R+1	4262.31	0.500143	0.38641	1.29433	0.195551	0.703308	ns
hsa-miR-483-5p	27.2137	-0.172619	0.800606	-0.215611	0.829291	0.954326	ns
hsa-miR-483-3p_L-1R+2	130.852	-1.54737	0.540943	-2.86051	0.00422957	0.116791	down
hsa-miR-484	6295	-0.061454	0.232226	-0.26463	0.791295	0.954326	ns
hsa-miR-485-5p_R+1	168.557	0.146637	0.312126	0.469801	0.638497	0.927317	ns
hsa-miR-485-3p	154.536	-0.247097	0.405936	-0.608709	0.542718	0.895599	ns
hsa-miR-486-5p	22795.2	-0.676429	0.664479	-1.01798	0.308686	0.808059	ns
hsa-miR-486-3p	84.5833	-0.454715	0.661462	-0.687439	0.491806	0.873725	ns
hsa-miR-487b-3p	241.859	0.00398132	0.355164	0.0112098	0.991056	0.996444	ns
hsa-miR-487a-5p	7.91898	-3.15588	1.70697	-1.84882	0.0644841	0.495572	ns
hsa-miR-487a-3p	26.211	-0.121706	0.627607	-0.193921	0.846238	0.95521	ns
hsa-miR-490-3p_R+1	8.34028	-1.0595	1.20475	-0.879434	0.379166	0.836802	ns
hsa-miR-491-5p_R+1	129.123	-0.124888	0.344053	-0.36299	0.716612	0.947198	ns
hsa-miR-493-5p	467.453	0.140626	0.337768	0.416338	0.677162	0.934362	ns
hsa-miR-493-3p	60.7375	0.0486052	0.546282	0.0889746	0.929102	0.987943	ns
hsa-miR-494-3p_R+1	1491.8	-0.411623	0.361257	-1.13942	0.254529	0.753898	ns
hsa-miR-495-3p	231.202	0.407993	0.414076	0.98531	0.324472	0.813019	ns
hsa-miR-496_L-2R+1	9.31062	-0.304918	1.2108	-0.251832	0.801171	0.954326	ns
hsa-miR-497-5p	4753.49	-0.448982	0.358249	-1.25327	0.210107	0.731105	ns
hsa-miR-499a-5p	132.276	-0.860452	0.40083	-2.14668	0.031819	0.377156	ns
hsa-miR-500a-5p	78.4107	0.49419	0.406888	1.21456	0.224534	0.739102	ns
hsa-miR-500a-3p_L+1R-1_1ss22TA	2895.69	0.305523	0.214628	1.4235	0.154591	0.633156	ns
hsa-miR-500b-3p_L+3R-1	13.6877	-0.825956	0.849782	-0.971962	0.331069	0.8134	ns
hsa-miR-501-5p_R+2	57.4971	0.304454	0.463968	0.656197	0.511698	0.885383	ns
hsa-miR-501-3p	1966.54	0.109922	0.242182	0.453881	0.649915	0.930312	ns
hsa-miR-502-5p_L+1R+2	11.0683	0.460978	0.859139	0.536557	0.591573	0.905374	ns
hsa-miR-502-3p	2895.69	0.305523	0.214628	1.4235	0.154591	0.633156	ns
hsa-miR-503-5p	108.494	-0.325298	0.425161	-0.765116	0.444203	0.857078	ns
hsa-miR-504-5p	626.945	-0.194104	0.260194	-0.745995	0.45567	0.857078	ns
hsa-miR-505-5p_R+1	17.2934	-1.65846	0.844688	-1.96339	0.0496006	0.438263	down
hsa-miR-505-3p_R+2	533.566	-0.878151	0.373614	-2.35043	0.018752	0.308687	ns
hsa-miR-506-3p_L+1	165.577	0.755957	0.539677	1.40076	0.161286	0.654317	ns
hsa-miR-508-5p_R-1	55.533	0.671738	0.821577	0.81762	0.413574	0.849104	ns
hsa-miR-508-3p	292.322	1.01939	0.457269	2.2293	0.0257939	0.340169	up
hsa-miR-509-3-5p	177.087	1.31093	0.512909	2.55587	0.0105923	0.210066	up
hsa-miR-509-3p_R+1	123.629	0.920181	0.438477	2.09858	0.0358536	0.377156	ns
hsa-miR-509-5p_R+2	38.7858	0.853693	0.814783	1.04775	0.294752	0.791043	ns
hsa-miR-510-5p	12.0825	1.25065	0.96421	1.29707	0.194606	0.703308	ns
hsa-miR-511-5p	68.7496	-0.806151	0.544208	-1.48133	0.138519	0.612748	ns
hsa-miR-511-3p_R+2	154.217	0.321783	0.374351	0.859576	0.390023	0.836802	ns
hsa-miR-513c-5p	53.667	0.322547	0.503735	0.640312	0.52197	0.886348	ns
hsa-miR-513a-5p_R+4	28.6393	1.10982	0.781992	1.41922	0.155835	0.635213	ns
hsa-miR-514a-5p_R-2	15.3353	0.134081	1.07998	0.124151	0.901196	0.975631	ns
hsa-miR-514a-3p	151.31	0.480318	0.722886	0.664445	0.506406	0.885383	ns
hsa-miR-514b-5p	20.9624	1.10248	0.865023	1.27451	0.202483	0.71622	ns
hsa-miR-532-5p	4938.75	0.337334	0.22719	1.48481	0.137593	0.612748	ns
hsa-miR-532-3p	977.664	0.294477	0.268706	1.09591	0.27312	0.764022	ns
hsa-miR-539-3p	57.8401	-1.11953	0.551023	-2.03173	0.0421808	0.410304	down
hsa-miR-542-3p	207.661	-0.683071	0.528705	-1.29197	0.196368	0.703308	ns
hsa-miR-543	133.683	-0.838242	0.43948	-1.90735	0.0564755	0.467556	ns
hsa-miR-548ar-3p_R-1	8.55919	-6.03755	3.38694	-1.7826	0.074652	0.50716	ns
hsa-miR-548ay-5p_R-1	9.08783	-0.846461	0.984803	-0.859524	0.390052	0.836802	ns
ppy-miR-548a	9.08783	-0.846461	0.984803	-0.859524	0.390052	0.836802	ns
hsa-miR-548b-3p	12.4383	-0.319478	1.05394	-0.303126	0.761794	0.954326	ns
hsa-miR-548ae-5p	9.08783	-0.846461	0.984803	-0.859524	0.390052	0.836802	ns
hsa-miR-548e-3p	48.6695	0.164941	0.442065	0.373114	0.709063	0.945043	ns
hsa-miR-548k	59.0912	-0.835088	0.459208	-1.81854	0.0689816	0.496204	ns
hsa-miR-548ap-5p_L+1R+3	11.0613	0.130903	0.852381	0.153573	0.877946	0.969633	ns
hsa-miR-548o-3p	13.2073	-0.40493	0.657295	-0.616056	0.537858	0.89226	ns
hsa-miR-548l_R-1	14.1806	-0.165561	0.67881	-0.243898	0.80731	0.954326	ns
hsa-miR-548bc_R+1	7.96138	-2.0406	1.41131	-1.44589	0.148209	0.618861	ns
hsa-miR-550a-3p	12.1655	-0.176905	0.781952	-0.226235	0.821019	0.954326	ns
hsa-miR-551b-5p_R+1	8.62144	-6.04805	1.85809	-3.25498	0.00113399	0.0570999	down
hsa-miR-551b-3p_R+1	11.635	-3.99868	1.61801	-2.47136	0.0134601	0.240038	down
hsa-miR-561-5p	75.1532	-0.173317	0.514187	-0.337069	0.736065	0.948373	ns
hsa-miR-574-5p	1368.71	-0.0969622	0.337982	-0.286885	0.7742	0.954326	ns
hsa-miR-574-3p	7836.98	-0.078174	0.241575	-0.323602	0.746239	0.949154	ns
hsa-miR-576-5p	140.1	-0.310462	0.339121	-0.915489	0.359935	0.827002	ns
hsa-miR-576-3p_R-1	92.5997	0.397946	0.383066	1.03884	0.298877	0.791439	ns
hsa-miR-577_L+1	34.2621	-1.14624	0.947787	-1.20939	0.226513	0.739102	ns
hsa-miR-582-5p	103.025	-0.482565	0.428396	-1.12644	0.259977	0.75424	ns
hsa-miR-582-3p_R+1	106.012	-0.0940372	0.447003	-0.210373	0.833377	0.954326	ns
hsa-miR-584-5p_R-1	400.696	0.480867	0.244983	1.96286	0.049663	0.438263	ns
hsa-miR-585-3p_R+3	81.5142	0.0264386	0.859236	0.0307699	0.975453	0.992851	ns
hsa-miR-589-5p_R-1	214.343	-0.0697212	0.271102	-0.257177	0.797042	0.954326	ns
hsa-miR-590-5p	29.9912	1.45599	0.809481	1.79867	0.0720703	0.502068	ns
hsa-miR-590-3p	109.537	-0.958662	0.307036	-3.12231	0.00179437	0.0808409	ns
hsa-miR-598-3p	222.608	-0.464087	0.334446	-1.38763	0.16525	0.657927	ns
hsa-miR-615-3p_R-1	472.235	-1.23363	0.3317	-3.71912	0.000199918	0.017667	down
hsa-miR-616-5p_R+1	18.2297	-0.602592	0.756911	-0.79612	0.425962	0.849104	ns
hsa-miR-625-5p_R+1	22.7391	-0.138425	0.615905	-0.224751	0.822173	0.954326	ns
hsa-miR-625-3p	300.93	0.314748	0.325264	0.96767	0.333209	0.8134	ns
hsa-miR-628-5p	15.8858	-1.30391	0.884214	-1.47466	0.140305	0.612748	ns
hsa-miR-628-3p_L+1	135.933	-0.990692	0.501126	-1.97693	0.0480494	0.438263	ns
hsa-miR-629-5p_R+1_1ss10GC	1269.7	0.209548	0.323605	0.647542	0.517281	0.886348	ns
hsa-miR-629-3p	12.1657	-0.890573	1.1562	-0.77026	0.441145	0.857078	ns
hsa-miR-641	10.7214	-1.33744	1.11059	-1.20425	0.228491	0.739102	ns
hsa-miR-651-5p	145.624	-0.267414	0.376218	-0.710797	0.47721	0.865565	ns
hsa-miR-652-5p_L+1R-1	147.933	1.72272	1.18727	1.45099	0.146782	0.618861	ns
hsa-miR-652-3p_R+1	10973.2	1.09866	0.356316	3.08338	0.00204667	0.081826	up
hsa-mir-653-p5	66.5424	-1.2752	0.5752	-2.21697	0.0266254	0.340169	down
hsa-miR-653-3p_R-1	13.5257	-1.66277	1.12616	-1.47649	0.139811	0.612748	ns
hsa-miR-654-5p	129.195	-0.281288	0.374978	-0.750146	0.453167	0.857078	ns
hsa-miR-654-3p_R-1	749.344	-0.743077	0.333307	-2.2294	0.025787	0.340169	ns
hsa-miR-655-3p	71.7526	0.144872	0.369274	0.392316	0.694825	0.941092	ns
hsa-miR-656-3p	206.161	-0.417256	0.426353	-0.978663	0.327747	0.813019	ns
hsa-miR-660-5p_R+1	4109.22	-0.170081	0.246386	-0.6903	0.490005	0.873725	ns
hsa-miR-660-3p_R+1	8.603	0.00955959	0.928754	0.0102929	0.991788	0.996444	ns
hsa-miR-664b-3p	137.621	0.352303	0.447757	0.786818	0.431389	0.849104	ns
hsa-miR-664a-5p_R-2	224.69	-0.10928	0.296105	-0.369056	0.712086	0.945043	ns
hsa-miR-664a-3p	2068	0.0678211	0.241611	0.280704	0.778938	0.954326	ns
hsa-miR-665_R-2	21.9594	0.52622	0.943797	0.557556	0.577148	0.901653	ns
hsa-miR-671-5p_R+1	81.5211	0.133671	0.373402	0.357981	0.720357	0.947198	ns
hsa-miR-671-3p	312.196	0.0436635	0.249443	0.175044	0.861045	0.960958	ns
hsa-miR-675-3p_R+2	9.39583	-3.49523	1.63299	-2.14038	0.0323237	0.377156	down
hsa-miR-676-3p_R+1	11.7466	-1.43607	1.06929	-1.34301	0.179268	0.685062	ns
hsa-miR-708-5p	3591.22	0.473507	0.306768	1.54353	0.122701	0.594512	ns
hsa-miR-708-3p_R+1	813.999	0.168888	0.331212	0.509908	0.610116	0.91304	ns
hsa-miR-744-5p_R-1	5934.78	0.0096884	0.237801	0.0407415	0.967502	0.992075	ns
hsa-miR-744-3p_R-1	14.9977	-1.02526	0.751433	-1.3644	0.172441	0.670951	ns
hsa-miR-758-3p_R-1	221.978	-0.0672594	0.321977	-0.208895	0.83453	0.954326	ns
hsa-miR-760_R+2	16.0595	-2.35817	0.802229	-2.93952	0.00328723	0.100495	down
hsa-miR-766-3p	248.748	0.717331	0.347066	2.06685	0.0387487	0.390222	ns
hsa-miR-769-5p	4414.22	0.471497	0.247531	1.9048	0.0568058	0.467556	ns
hsa-miR-769-3p_L-1	121.175	-0.000191931	0.317273	-0.00060494	0.999517	0.999517	ns
hsa-miR-874-5p	34.2852	0.491253	0.515911	0.952205	0.340993	0.818168	ns
hsa-miR-874-3p_R+1	2050.73	-0.0382661	0.243753	-0.156987	0.875255	0.969235	ns
hsa-miR-877-5p_R+4	67.6863	-0.610687	0.452109	-1.35075	0.176775	0.679164	ns
hsa-miR-877-3p_R+1	29.3502	0.0206148	0.537685	0.0383399	0.969417	0.992075	ns
hsa-miR-885-5p	124.038	-0.0416566	0.405954	-0.102614	0.918269	0.986502	ns
hsa-miR-887-3p_R+2	45.7143	-0.280076	0.653563	-0.428537	0.66826	0.934362	ns
hsa-miR-889-3p	214.087	-0.30954	0.342549	-0.903637	0.366188	0.828475	ns
hsa-miR-891a-5p	20.7696	-0.0376718	0.654045	-0.0575983	0.954069	0.989918	ns
hsa-miR-935_L-1	12.2122	-1.83636	1.09663	-1.67455	0.0940219	0.558908	ns
hsa-miR-940_R+1	61.0035	-0.359655	0.481667	-0.746689	0.455251	0.857078	ns
hsa-miR-941	128.495	0.342791	0.372146	0.921118	0.356989	0.827002	ns
hsa-miR-942-5p_L-2R+3	22.8306	-1.61889	0.828383	-1.95428	0.0506682	0.442571	ns
hsa-mir-944-p5	8.35206	-0.850748	1.16512	-0.730178	0.465281	0.861572	ns
hsa-miR-944_L-1R+1	639.012	0.585429	0.491232	1.19176	0.233357	0.739102	ns
hsa-miR-1180-3p	369.651	-0.55229	0.313488	-1.76176	0.0781097	0.521864	ns
hsa-miR-1185-1-3p	151.938	0.400595	0.368864	1.08603	0.277468	0.764712	ns
hsa-miR-1185-2-3p	28.599	0.319586	0.474013	0.674212	0.500176	0.882786	ns
hsa-miR-1197	14.3886	-0.627661	0.95051	-0.660341	0.509035	0.885383	ns
hsa-miR-1226-3p	19.8631	-0.664566	0.745846	-0.891023	0.372917	0.836802	ns
hsa-miR-1246_L-1R+1	20.1113	0.0873	1.24009	0.0703982	0.943877	0.988181	ns
hsa-miR-1247-5p	645.128	0.676078	0.386691	1.74837	0.0804008	0.529408	ns
hsa-miR-1247-3p_L-3	14.9727	1.19281	0.857033	1.39179	0.163985	0.655941	ns
hsa-miR-1248_R-4	75.2481	-0.732985	0.458452	-1.59883	0.109859	0.592678	ns
hsa-miR-1249-3p	944.822	-0.220536	0.335669	-0.657004	0.511178	0.885383	ns
hsa-miR-1255a_R-1	10.8674	0.112915	1.35668	0.0832291	0.933669	0.987943	ns
hsa-miR-1260a_R+3_1ss9TG	443.045	-0.304059	0.388594	-0.78246	0.433944	0.849104	ns
hsa-miR-1260b_R-1	1074.79	0.205258	0.413153	0.496808	0.619325	0.914038	ns
hsa-miR-1262	8.0044	0.280583	0.95199	0.294734	0.768197	0.954326	ns
hsa-miR-1264_R-1	8.83917	7.18666	1.68449	4.26637	1.98677e-05	0.00340136	up
hsa-miR-1268b_R-2	133.345	0.646562	0.443266	1.45863	0.144666	0.618861	ns
hsa-miR-1268a	133.345	0.646562	0.443266	1.45863	0.144666	0.618861	ns
hsa-miR-1270	19.2612	-0.786851	0.607423	-1.29539	0.195185	0.703308	ns
hsa-miR-1271-5p	674.693	-0.165115	0.254015	-0.650021	0.515678	0.886348	ns
hsa-miR-1275_R+1	18.4752	1.0498	0.945466	1.11036	0.266845	0.760608	ns
hsa-miR-1285-3p	26.9033	-0.0287037	0.698437	-0.0410971	0.967218	0.992075	ns
hsa-miR-1287-5p	68.6924	-1.18413	0.548413	-2.15919	0.0308356	0.377156	down
hsa-miR-1290_1ss13TG	11.5902	-0.0815885	1.11794	-0.0729813	0.941821	0.988181	ns
hsa-miR-1291_L+1R-2	35.0333	-0.387245	0.503309	-0.769399	0.441657	0.857078	ns
hsa-miR-1292-5p_R-1	14.4241	-0.93798	1.14137	-0.821802	0.41119	0.849104	ns
hsa-miR-1295a	9.93969	-0.467989	1.22311	-0.382622	0.702	0.945043	ns
hsa-miR-1296-5p	2825.97	-0.000616498	0.245334	-0.00251289	0.997995	0.999162	ns
hsa-miR-1298-5p	79.6149	10.3303	1.10615	9.33892	9.73261e-21	8.33111e-18	up
hsa-miR-1299	22.6517	-0.747417	1.30613	-0.572236	0.567162	0.901653	ns
hsa-miR-1301-3p	150.099	-0.714822	0.340737	-2.09787	0.0359167	0.377156	ns
hsa-miR-1303_L+1	174.97	-0.233616	0.313388	-0.745451	0.455999	0.857078	ns
hsa-miR-1304-3p_1ss13CA	50.3525	-0.0318139	1.60803	-0.0197844	0.984215	0.994673	ns
hsa-miR-1306-5p	88.8168	-0.648752	0.409414	-1.58459	0.11306	0.59374	ns
hsa-miR-1306-3p_R+4	10.4085	-1.65119	1.08286	-1.52484	0.1273	0.602035	ns
hsa-miR-1307-5p_R+2	797.064	0.507276	0.393631	1.28871	0.197499	0.704414	ns
hsa-miR-1307-3p_R+1	2067.61	0.254592	0.239526	1.0629	0.287827	0.782158	ns
hsa-miR-1323	24.893	0.658411	0.824123	0.798923	0.424335	0.849104	ns
hsa-miR-1343-3p	31.4835	-1.40999	0.699752	-2.01498	0.0439066	0.422019	down
hsa-miR-1468-5p_R+1	30.8138	-0.7226	0.529185	-1.3655	0.172097	0.670951	ns
hsa-miR-1843_R+3	79.8886	-0.123527	0.396763	-0.311336	0.755545	0.954326	ns
rno-miR-1843b-3p_R+1	229.646	0.12669	0.250069	0.50662	0.612421	0.913283	ns
hsa-miR-1908-5p	98.8594	1.10036	0.674442	1.63151	0.102783	0.585791	ns
hsa-miR-1908-3p	15.0698	0.48049	1.20307	0.399386	0.689609	0.937786	ns
hsa-miR-2110_R+1	468.92	-0.269261	0.233148	-1.15489	0.248134	0.740079	ns
hsa-mir-2110-p3	121.774	-0.807151	0.379493	-2.12692	0.0334269	0.377156	ns
hsa-miR-2116-3p_L+1R-1	34.7962	-0.420847	0.569065	-0.739542	0.459578	0.857078	ns
hsa-miR-2277-5p_R-1	20.6967	-0.107856	0.645789	-0.167014	0.867359	0.962982	ns
hsa-miR-2277-3p_R+1	36.593	-0.219299	0.513029	-0.427459	0.669045	0.934362	ns
hsa-miR-2355-5p_R+1	38.247	0.134795	0.524206	0.257142	0.797069	0.954326	ns
hsa-miR-3065-5p	87.0364	1.36868	0.84195	1.62561	0.104033	0.585791	ns
hsa-miR-3065-3p_R-1	20.6317	1.21146	1.06862	1.13367	0.256934	0.75424	ns
hsa-miR-3133	11.3981	1.24935	0.895238	1.39555	0.16285	0.655941	ns
hsa-miR-3158-3p	17.7469	0.329709	0.608717	0.541646	0.588063	0.905363	ns
hsa-miR-3173-5p	11.0237	-1.57532	1.0825	-1.45527	0.145595	0.618861	ns
hsa-miR-3195_L+3R-1	55.9138	0.211173	0.409913	0.515165	0.606438	0.909125	ns
hsa-mir-3195-p3_1ss3CG	334.436	0.855653	0.44217	1.93512	0.0529755	0.45347	ns
hsa-mir-3196-p5_1ss2GT	54.8669	-0.200986	0.697823	-0.288019	0.773332	0.954326	ns
hsa-miR-3200-3p_R-1	32.8825	-0.48862	0.500183	-0.976884	0.328627	0.813019	ns
hsa-miR-3605-3p_R-2	60.0929	-0.366074	0.436609	-0.838448	0.401779	0.845019	ns
hsa-miR-3609_R-2	20.6901	-1.75716	0.699659	-2.51145	0.0120236	0.226753	down
hsa-miR-3615_R+1	494.34	-0.0952928	0.294219	-0.323884	0.746026	0.949154	ns
hsa-miR-3617-5p_R+1	10.301	0.490692	1.54057	0.318514	0.750095	0.951262	ns
hsa-miR-3622a-5p	9.95243	0.176346	1.18077	0.149348	0.881279	0.969633	ns
hsa-mir-3648-2-p5	9.58011	-1.70007	1.69741	-1.00156	0.316554	0.808866	ns
hsa-mir-3648-2-p3	11.4546	-1.47533	1.26909	-1.16251	0.245027	0.740079	ns
hsa-miR-3651_L-1	8.50822	-3.33907	1.77228	-1.88405	0.0595582	0.480961	ns
hsa-miR-3659_R+1	9.46336	-0.031278	1.17382	-0.0266464	0.978742	0.993835	ns
hsa-mir-3665-p5_1ss2CA	38.3425	0.257382	0.534822	0.481248	0.63034	0.922673	ns
hsa-miR-3690	15.1215	0.64303	1.49523	0.430053	0.667157	0.934362	ns
hsa-miR-3909	102.241	-0.615402	0.418127	-1.47181	0.141073	0.612748	ns
hsa-miR-3912-3p	17.3478	0.020775	0.611452	0.0339765	0.972896	0.992075	ns
hsa-miR-3913-5p	18.2812	-0.33704	0.609181	-0.553268	0.58008	0.901653	ns
hsa-miR-3928-3p	25.3171	-0.837409	0.555139	-1.50847	0.131435	0.612748	ns
hsa-miR-3934-5p	18.6361	-0.0850191	0.613542	-0.138571	0.889789	0.975236	ns
hsa-miR-3940-3p_R-1	22.029	-0.27068	0.733461	-0.369045	0.712095	0.945043	ns
hsa-miR-3960_L-2_1ss12AC	261.795	0.00149765	0.351893	0.00425599	0.996604	0.998938	ns
hsa-miR-4286_R+1	2221.11	0.409753	0.424559	0.965125	0.334482	0.8134	ns
hsa-miR-4326_R+3	52.951	-0.312595	0.498452	-0.627132	0.530573	0.886348	ns
hsa-miR-4423-5p	8.05383	0.382747	1.86348	0.205394	0.837265	0.954326	ns
hsa-miR-4423-3p_R+1	15.4505	0.227427	2.79272	0.0814356	0.935096	0.987943	ns
hsa-miR-4448_1ss6CG	38.2668	0.37797	0.567998	0.665442	0.505768	0.885383	ns
hsa-miR-4454_L-2	1724.85	0.407415	0.406296	1.00275	0.315979	0.808866	ns
hsa-mir-4485-p3_1ss1CT	187.142	-0.0736529	0.586095	-0.125667	0.899995	0.975631	ns
hsa-miR-4488_L+1R-1	39.161	0.143267	0.655515	0.218556	0.826996	0.954326	ns
hsa-miR-4492_L+1	129.595	0.678374	0.448592	1.51223	0.130475	0.612748	ns
hsa-miR-4508_L+2R-1	194.965	-0.109643	1.14636	-0.0956441	0.923803	0.986502	ns
hsa-miR-4516_R+2	32.9363	0.888816	1.01473	0.875912	0.381078	0.836802	ns
hsa-miR-4521_R+4	847.513	-0.165878	0.487224	-0.340456	0.733513	0.948373	ns
hsa-miR-4524a-5p_L-2R+2	10.2107	-0.768402	0.956656	-0.803216	0.42185	0.849104	ns
hsa-miR-4524a-3p	13.4215	-2.67089	1.03071	-2.59132	0.00956089	0.207233	down
hsa-miR-4662a-5p	61.638	-1.01703	0.529514	-1.92068	0.0547716	0.459652	ns
hsa-miR-4677-3p	15.9835	-0.0263345	0.587705	-0.0448091	0.96426	0.992075	ns
hsa-miR-4683	8.6701	-0.567888	0.938477	-0.605116	0.545102	0.895599	ns
hsa-miR-4685-3p_1ss22GT	11.5596	-0.933005	0.873534	-1.06808	0.285484	0.780038	ns
hsa-miR-4687-5p_R-1	8.15144	-1.3178	1.19373	-1.10394	0.269621	0.761701	ns
hsa-miR-4728-3p_1ss25GT	18.4181	-0.989702	0.749034	-1.32131	0.1864	0.701116	ns
hsa-miR-4732-5p	13.047	-1.23391	1.2617	-0.977976	0.328086	0.813019	ns
hsa-miR-4732-3p	12.0931	-0.350205	1.54955	-0.226005	0.821198	0.954326	ns
hsa-miR-4787-3p_R-1	13.2626	-2.76566	1.23584	-2.23788	0.0252288	0.340169	down
hsa-miR-5001-3p_R+2	19.6473	-0.198687	0.958708	-0.207245	0.835819	0.954326	ns
hsa-miR-5010-5p	11.4915	-0.472606	0.902868	-0.52345	0.600661	0.906818	ns
hsa-miR-5010-3p_R+1	124.189	-0.253533	0.52717	-0.480932	0.630565	0.922673	ns
hsa-mir-5100-p3_1ss17TC	656.224	0.50118	0.424059	1.18187	0.237259	0.739102	ns
hsa-miR-5683	9.41735	-6.17363	1.83271	-3.36857	0.000755587	0.0431188	down
hsa-miR-6499-5p	35.0283	0.125047	0.579555	0.215763	0.829172	0.954326	ns
hsa-miR-6501-5p_R+2	21.6191	-0.0707168	0.611077	-0.115725	0.907871	0.978762	ns
hsa-miR-6503-3p_L+2_1ss9AG	11.1736	-0.751122	0.899932	-0.834644	0.403918	0.845365	ns
hsa-miR-6510-3p_R+1	769.491	0.108115	0.429365	0.251801	0.801195	0.954326	ns
hsa-miR-6511a-3p_R+1	42.6831	-0.433348	0.585041	-0.740713	0.458868	0.857078	ns
hsa-miR-6511b-3p_R-1	51.2363	-0.596096	0.499793	-1.19269	0.232993	0.739102	ns
hsa-miR-6513-5p	7.80307	0.71605	1.20196	0.595737	0.551351	0.897137	ns
hsa-miR-6516-3p	18.6328	-0.555703	0.591144	-0.940046	0.347194	0.820989	ns
hsa-miR-6716-3p	8.0395	-3.38781	1.36805	-2.47638	0.0132723	0.240038	down
hsa-miR-6724-5p	16.235	-0.955751	0.85079	-1.12337	0.261281	0.75424	ns
hsa-mir-7108-p3_1ss10GA	288.086	0.529974	0.482428	1.09856	0.271962	0.764022	ns
hsa-mir-7110-p3_1ss18AC	166.168	-0.509549	0.787683	-0.646896	0.5177	0.886348	ns
hsa-miR-7704_1ss19GC	261.561	0.234215	0.470014	0.498315	0.618262	0.914038	ns
hsa-miR-7706	71.4177	0.131921	0.446171	0.295673	0.76748	0.954326	ns
hsa-mir-7851-p5_1ss11TG	15.1148	-0.590215	0.806141	-0.732149	0.464078	0.861572	ns
hsa-miR-7976_R+3	38.0516	-0.0382339	0.464839	-0.0822519	0.934446	0.987943	ns
hsa-miR-7977_1ss6AG	1852.9	0.357095	0.43128	0.827989	0.407676	0.849078	ns
hsa-mir-8086-p3_1ss14AG	8.11051	-0.588087	0.939145	-0.626194	0.531188	0.886348	ns
hsa-mir-9902-2-p3_1ss13GC	12.7441	-0.295911	1.02321	-0.2892	0.772428	0.954326	ns
hsa-miR-9983-3p_R+1	33.0699	-1.42288	2.28983	-0.621391	0.534343	0.889419	ns
hsa-miR-9985_R-1_1ss16CT	79.6878	0.245554	0.411103	0.597304	0.550304	0.897137	ns
hsa-miR-10395-3p_L+2	94.9579	-0.689604	0.441244	-1.56286	0.118085	0.594512	ns
hsa-miR-10399-5p_R+1	18.2077	0.17607	0.701767	0.250895	0.801895	0.954326	ns
hsa-miR-10399-3p_L+1_1ss22CT	26.5205	0.119313	0.555951	0.214611	0.830071	0.954326	ns
hsa-miR-10400-5p_R-3_1ss12GA	101.371	0.701753	0.582456	1.20482	0.228274	0.739102	ns
hsa-miR-10401-3p_L+1R-1	12.7959	-0.39415	1.19087	-0.330976	0.740663	0.948373	ns
hsa-miR-10527-5p	33.2757	-0.113551	0.485261	-0.233999	0.814986	0.954326	ns
hsa-miR-12135_1ss9TC	92.9865	0.840806	0.515052	1.63247	0.102581	0.585791	ns
hsa-miR-12136_R+1	468.984	0.893975	0.417829	2.13957	0.0323895	0.377156	ns
ppy-miR-378d_R+2	30.4045	0.512743	0.536524	0.955675	0.339237	0.818168	ns
ggo-miR-431_L-2R+3	40.5008	-1.22789	0.576706	-2.12914	0.0332427	0.377156	down
ggo-mir-1277-p5	76.088	-0.830947	0.48645	-1.70819	0.0876015	0.543383	ns
ggo-miR-1277	51.949	-0.906731	0.525274	-1.7262	0.0843107	0.542033	ns
cgr-mir-1285-p3_1ss17GA	121.136	-1.19887	0.706718	-1.6964	0.0898108	0.549129	ns
ssc-mir-1285-p5	5785.77	0.2022	0.416284	0.485727	0.627161	0.92084	ns
ssc-mir-1285-p3_1ss24TA	3042.22	0.237282	0.310989	0.762992	0.445468	0.857078	ns
mmr-miR-1839_L+1R-1	2372.11	0.198834	0.265654	0.748468	0.454178	0.857078	ns
mmu-miR-1839-3p_R-2	66.791	0.568454	0.573674	0.990901	0.321734	0.813019	ns
ppy-miR-1976_L+1R+1	43.3056	0.569972	0.65016	0.876664	0.380669	0.836802	ns
mmu-miR-1983	26.1767	-1.39393	0.762027	-1.82925	0.0673628	0.496204	ns
bta-miR-2424_L+2	38.1202	-1.14526	0.623021	-1.83824	0.0660277	0.495787	ns
bta-mir-2904-1-p5	5062.42	-0.0816957	0.54611	-0.149596	0.881084	0.969633	ns
bta-mir-2904-1-p3	6168.88	-0.444768	0.49284	-0.902459	0.366813	0.828475	ns
mmu-miR-3535	778.095	0.11798	0.328929	0.35868	0.719835	0.947198	ns
mmu-mir-3535-p3	61.6167	-0.75633	0.476373	-1.58768	0.112358	0.593692	ns
eca-mir-8986a-p5_1ss1GA	33.1337	-0.398803	0.623003	-0.64013	0.522088	0.886348	ns
efu-mir-9277-p3	46.3697	-0.885254	0.646975	-1.3683	0.171219	0.670951	ns
pal-miR-9298-5p_R-5	372.056	0.36936	0.312311	1.18267	0.236941	0.739102	ns
pal-mir-9298-p3_1ss1CG	281.046	-0.122688	0.368641	-0.332812	0.739276	0.948373	ns
pal-miR-10001-5p_L-1_1ss2AT	115.279	0.525885	0.447942	1.174	0.240395	0.739102	ns
mdo-miR-22-3p	30.2497	-0.185463	0.532024	-0.348599	0.727391	0.948373	ns
tch-miR-26a-2-5p	48.6009	-0.598246	0.437312	-1.368	0.171311	0.670951	ns
mdo-miR-34b-5p	40.0462	0.00720015	0.455841	0.0157953	0.987398	0.996444	ns
mmu-miR-92a-3p_R+1	5525.45	0.0409955	0.316291	0.129613	0.896873	0.975631	ns
oga-miR-100_R+1	21936	0.139838	0.230711	0.606117	0.544437	0.895599	ns
mmu-miR-146a-5p_R+1	8822.58	0.778742	0.305488	2.54918	0.0107978	0.210066	ns
bta-miR-150	805.402	-0.184787	0.352142	-0.524753	0.599755	0.906818	ns
cja-miR-151_R+2	74.1587	-0.0649356	0.457528	-0.141927	0.887138	0.97417	ns
mdo-miR-181a-5p_R+3_2	82.3739	-0.339519	0.370303	-0.916867	0.359212	0.827002	ns
ssc-miR-194b-5p_R+1	18.1946	-7.1311	3.38505	-2.10665	0.0351482	0.377156	down
sha-mir-199a-p5	12.4875	0.0172015	0.749568	0.0229486	0.981691	0.994673	ns
bta-miR-199c_L-1R+2_2	13.0234	-0.193307	0.791877	-0.244113	0.807143	0.954326	ns
mdo-miR-200a-3p_R+2	3038.08	0.182066	0.320189	0.56862	0.569614	0.901653	ns
sha-miR-200c_R+4	9.92503	0.498797	1.16219	0.429186	0.667788	0.934362	ns
mdo-miR-203_R-1	203.025	0.406704	0.605561	0.671615	0.501829	0.88388	ns
mmu-miR-300-3p_R-2	53.2956	0.510722	0.391618	1.30413	0.192188	0.703308	ns
mmu-miR-339-5p_1ss23GT	107.434	0.136454	0.414996	0.328807	0.742302	0.948373	ns
bta-miR-342_R-3	10.679	0.474471	1.12137	0.423117	0.67221	0.934362	ns
mmu-miR-362-5p_R-1	34.0195	0.307138	0.486107	0.631833	0.527496	0.886348	ns
mmu-miR-455-5p_L-2R+3	43.052	-0.0267139	0.436	-0.0612705	0.951144	0.988181	ns
mdo-miR-497-5p_R+1	17.6668	-0.539806	0.666153	-0.810333	0.417749	0.849104	ns
bta-miR-1246_L-1R+2	18.4337	-0.247308	0.868328	-0.28481	0.77579	0.954326	ns
eca-mir-8969-p3_1ss14GT	23.2825	1.09203	0.598011	1.82611	0.0678339	0.496204	ns
eca-mir-8986b-p5_1ss1CG	108.589	-0.173617	0.315734	-0.549885	0.582399	0.901653	ns
pal-mir-9226-p5_1ss2AG	2753.8	0.517852	0.356481	1.45268	0.146314	0.618861	ns
tch-let-7a-5p	46.1208	-0.200936	0.46473	-0.432372	0.665471	0.934362	ns
sha-mir-24-1-p3_1ss4GC	124.916	0.245836	0.375819	0.654134	0.513026	0.885383	ns
mmu-miR-92a-3p_R+2_2	101.472	-0.13718	0.412134	-0.332852	0.739246	0.948373	ns
sha-miR-125a_R+2_2	40.5355	0.215901	0.496229	0.435084	0.663502	0.934362	ns
mdo-miR-203_1ss22GT	121.146	0.270828	1.22631	0.220848	0.825211	0.954326	ns
bta-miR-339b_R+3_1	37.8804	0.537847	0.534423	1.00641	0.31422	0.808866	ns
ssc-miR-339_R+1	61.9927	0.3921	0.400647	0.978668	0.327744	0.813019	ns
bta-miR-339b_R+3_2	37.8804	0.537847	0.534423	1.00641	0.31422	0.808866	ns
mmu-miR-339-5p_R+2	66.3809	0.365496	0.371402	0.984097	0.325068	0.813019	ns
mmu-miR-378d_R-1	11.6278	1.41389	0.943612	1.49839	0.134033	0.612748	ns
bta-miR-378_L-1R+1	175.976	0.778723	0.339771	2.29191	0.0219109	0.329048	ns
nle-miR-378d_R+3	1384.36	1.15383	0.331987	3.47554	0.000509835	0.0311728	up
bta-miR-378_R+2	46.4552	1.29534	0.438561	2.95361	0.00314077	0.0995741	up
mml-miR-378d_R-1_1ss21CT	105.108	0.644697	0.381823	1.68847	0.0913212	0.554274	ns
bta-miR-378_R+1	1384.36	1.15383	0.331987	3.47554	0.000509835	0.0311728	up
cgr-miR-532-5p_R+2_2	8.20139	-0.545352	1.18323	-0.4609	0.64487	0.929307	ns
bta-miR-1246_L+1R+2	115.4	0.973304	0.495096	1.96589	0.0493114	0.438263	ns
bta-mir-1246-p3_1ss2CT_2	132.855	-0.569972	0.727406	-0.783568	0.433294	0.849104	ns
bta-mir-1246-p3	8.54773	-0.215938	1.15916	-0.186289	0.852218	0.956428	ns
bta-mir-1246-p3_1ss2CT_1	132.855	-0.569972	0.727406	-0.783568	0.433294	0.849104	ns
cgr-miR-1260_R+2_5	64.3084	0.117036	0.541154	0.216271	0.828777	0.954326	ns
cgr-miR-1260_L+1	75.1208	0.116303	0.450482	0.258174	0.796273	0.954326	ns
cgr-miR-1260	5952.22	0.756621	0.492288	1.53695	0.124306	0.594819	ns
cgr-miR-1260_R+2_4	64.3084	0.117036	0.541154	0.216271	0.828777	0.954326	ns
cgr-miR-1260_R+2_3	64.3084	0.117036	0.541154	0.216271	0.828777	0.954326	ns
cgr-miR-1260_R+2_2	64.3084	0.117036	0.541154	0.216271	0.828777	0.954326	ns
cgr-miR-1260_R+2_1	64.3084	0.117036	0.541154	0.216271	0.828777	0.954326	ns
bta-miR-1260b_L+1_1ss10AG	19.9515	0.683718	0.769626	0.888377	0.374338	0.836802	ns
cgr-miR-1260_1ss18AT	32.8047	0.639101	0.698722	0.914671	0.360364	0.827002	ns
cgr-miR-1260_1ss18AC	19.4882	0.980643	0.900682	1.08878	0.276251	0.764712	ns
cgr-miR-1260_1ss6AC	36.2985	0.327584	0.611728	0.535505	0.592301	0.905374	ns
mmu-miR-2137_L-2R-1_1ss16AG	226.588	0.831957	0.451568	1.84238	0.0654201	0.495572	ns
mmu-miR-2137_L-1R-2_1ss16AG	164.261	1.01528	0.544055	1.86614	0.0620217	0.488733	ns
mmu-miR-2137_L-1R-1_1ss16AG	53.6915	0.535536	0.550067	0.973583	0.330264	0.8134	ns
bta-miR-2404_R+4	28.5461	-0.988997	0.694526	-1.42399	0.15445	0.633156	ns
bta-miR-2478_L+2	62.0521	0.341231	0.655841	0.520296	0.602858	0.906935	ns
bta-miR-2478_L-1_1ss2TA	139.948	0.0490321	0.409827	0.119641	0.904768	0.976647	ns
bta-miR-2478_1ss2TA	61.7167	-0.310714	0.430941	-0.721012	0.470902	0.861572	ns
bta-miR-2478_L+1	20.5277	-0.105353	0.78034	-0.135009	0.892605	0.975631	ns
bta-miR-2478_L-2R+1_1	10.6114	0.0175846	0.860811	0.020428	0.983702	0.994673	ns
bta-miR-2478_L-1_1ss2TG	29.1146	0.257174	0.682433	0.376849	0.706286	0.945043	ns
bta-miR-2478_L-1	20.6888	0.0217259	0.781412	0.0278034	0.977819	0.993835	ns
bta-miR-2478_L-2R+1_2	10.6114	0.0175846	0.860811	0.020428	0.983702	0.994673	ns
bta-miR-2478_L-1_1ss11TC	9.74081	0.43357	0.943798	0.459388	0.645955	0.929307	ns
bta-mir-2887-2-p5	105.118	0.30042	0.416784	0.720804	0.47103	0.861572	ns
bta-miR-2887_R+4	390.089	-0.401274	0.57139	-0.702278	0.482506	0.869292	ns
bta-mir-2904-1-p5_1ss18TC	180.089	0.741059	0.369878	2.00352	0.0451214	0.423569	ns
bta-miR-2887_R+2	418.891	-0.412459	0.508098	-0.81177	0.416924	0.849104	ns
mmu-miR-3964_L+1_1ss6GA	63.709	0.604888	0.667105	0.906736	0.364547	0.828475	ns
mmu-miR-3968_L-3_1ss14AT	2667.81	0.708375	0.411985	1.71942	0.0855377	0.542033	ns
mmu-miR-3968_1ss14AT	799.772	0.120491	0.265389	0.454018	0.649816	0.930312	ns
mmu-miR-3968_L-2_1ss14AT	152.372	0.0912731	0.330877	0.275852	0.782662	0.954326	ns
mmu-miR-3968_L-1_1ss14AT	39.7846	-0.221649	0.47154	-0.470053	0.638317	0.927317	ns
ssc-mir-4332-p5_1ss15CA	323.948	-0.189455	0.704132	-0.269061	0.787882	0.954326	ns
ssc-mir-4332-p3_1ss14CA_2	94.4856	-0.389647	0.6844	-0.569326	0.569135	0.901653	ns
ssc-mir-4332-p5_1ss18CA	344.903	-0.0791826	0.628151	-0.126057	0.899687	0.975631	ns
ssc-mir-4332-p3_1ss14CA_1	377.841	-0.211333	0.634086	-0.333288	0.738917	0.948373	ns
ssc-mir-4332-p5_1ss14CA	377.841	-0.211333	0.634086	-0.333288	0.738917	0.948373	ns
ssc-mir-4332-p3_1ss15CA	119.699	-0.331451	0.728952	-0.454695	0.649329	0.930312	ns
ssc-miR-4332_L-2_1ss20CA	11.27	-0.239436	0.995347	-0.240556	0.809899	0.954326	ns
ssc-mir-4332-p5_1ss17CT	7.8769	0.270477	1.07524	0.251551	0.801388	0.954326	ns
ssc-mir-4335-p5_1ss3CG	8.97647	0.771511	0.966293	0.798424	0.424625	0.849104	ns
ssc-mir-4335-p3_1ss3CG	8.97647	0.771511	0.966293	0.798424	0.424625	0.849104	ns
mmu-mir-6236-p5_2	1463.75	-0.269057	0.374136	-0.719143	0.472053	0.861572	ns
mmu-mir-6236-p3_1ss23GC	282.686	-0.21038	1.15807	-0.181664	0.855846	0.958906	ns
mmu-mir-6236-p5_3	1463.75	-0.269057	0.374136	-0.719143	0.472053	0.861572	ns
mmu-mir-6236-p5_1	1463.75	-0.269057	0.374136	-0.719143	0.472053	0.861572	ns
mmu-mir-6236-p3_1ss24GC	209.109	-0.1463	0.554377	-0.263901	0.791856	0.954326	ns
mmu-mir-6236-p3	723.828	-0.244644	0.386517	-0.632946	0.526769	0.886348	ns
mmu-mir-6236-p3_1ss16GC	15.7816	0.201608	0.870031	0.231725	0.816752	0.954326	ns
mmu-miR-6238_L-1R-3_1ss12TC	22.8547	1.19069	0.736284	1.61716	0.105843	0.585791	ns
mmu-mir-6240-p5_1ss12TG	1281.26	-0.0706931	0.330419	-0.21395	0.830586	0.954326	ns
mmu-mir-6240-p3_1ss22GT	457.34	0.156188	0.415419	0.375979	0.706933	0.945043	ns
mmu-mir-6240-p5_5	860.249	0.0277097	0.291504	0.0950577	0.924269	0.986502	ns
mmu-mir-6240-p5_2	860.249	0.0277097	0.291504	0.0950577	0.924269	0.986502	ns
mmu-mir-6240-p3	393.147	-0.151292	0.287892	-0.525516	0.599224	0.906818	ns
mmu-mir-6240-p5_3	860.249	0.0277097	0.291504	0.0950577	0.924269	0.986502	ns
mmu-mir-6240-p5_1ss24GT	539.346	0.0106857	0.277154	0.0385552	0.969245	0.992075	ns
mmu-mir-6240-p5_4	860.249	0.0277097	0.291504	0.0950577	0.924269	0.986502	ns
mmu-mir-6240-p5_1	860.249	0.0277097	0.291504	0.0950577	0.924269	0.986502	ns
mmu-mir-8112-p5_1ss13CT	85.8938	0.346932	0.608305	0.570326	0.568456	0.901653	ns
efu-miR-9226_L-2_1ss22GA	16.6701	0.195492	0.646967	0.302167	0.762525	0.954326	ns
pal-miR-9226-5p_L-3	105.472	0.280299	0.558658	0.501737	0.615853	0.913283	ns
pal-miR-9226-5p_L-3_1ss4AT	20.7952	0.713886	0.821913	0.868566	0.385084	0.836802	ns
efu-mir-9298-p5_1ss18CT	194.042	0.369981	0.314496	1.17642	0.239426	0.739102	ns
efu-mir-9298-p3_1ss15TC	56.1856	-0.240628	0.436145	-0.551714	0.581144	0.901653	ns
efu-mir-9298-p3_1ss18CT_1	194.042	0.369981	0.314496	1.17642	0.239426	0.739102	ns
efu-mir-9298-p3_1ss18CT_2	41.8707	0.694441	0.780952	0.889224	0.373883	0.836802	ns
cja-miR-9933_L-4_1ss12AT	21.6829	-0.18596	0.669928	-0.277582	0.781333	0.954326	ns
cja-miR-9933_L-3	132.616	-0.407591	0.397582	-1.02518	0.30528	0.801595	ns
pal-miR-9993b-3p_1ss1AT	200.474	0.418786	0.450192	0.93024	0.352247	0.826091	ns
pal-miR-9993a-3p_1ss11GA	2895.85	0.688921	0.444826	1.54874	0.121443	0.594512	ns
pal-miR-9993b-3p	959.674	0.531246	0.430721	1.23339	0.217431	0.73467	ns
pal-miR-9993b-3p_L+1_1	104.885	0.329474	0.435575	0.756413	0.449402	0.857078	ns
pal-miR-9993b-3p_L+1_2	104.885	0.329474	0.435575	0.756413	0.449402	0.857078	ns
pal-miR-9993b-3p_L+1_3	104.885	0.329474	0.435575	0.756413	0.449402	0.857078	ns
pal-miR-9993b-3p_1ss15TA	10.7661	0.291631	0.951285	0.306565	0.759174	0.954326	ns
pal-miR-9993a-3p	984.752	0.697659	0.456938	1.52682	0.126807	0.602035	ns
pal-miR-9993b-3p_L+1_1ss2AT	14.7179	0.0634695	0.805052	0.078839	0.937161	0.987943	ns
pal-miR-9995-3p_L+1_1	178.881	0.935399	0.449525	2.08086	0.0374465	0.381598	ns
pal-miR-9995-3p	2895.85	0.688921	0.444826	1.54874	0.121443	0.594512	ns
pal-miR-9995-3p_L+1_2	178.881	0.935399	0.449525	2.08086	0.0374465	0.381598	ns
pal-miR-9995-3p_1ss1AG	151.829	0.294433	0.461288	0.638285	0.523288	0.886348	ns
bta-miR-11987_L-1_1ss8TA	30.9464	0.455589	0.628627	0.724736	0.468614	0.861572	ns
bta-miR-11987_L-1R-2_1ss8TA	9.149	0.912592	0.984621	0.926846	0.354007	0.827002	ns
bta-miR-11987_L-2_1ss8TA	24.0093	0.53547	0.673792	0.794712	0.426781	0.849104	ns
bta-miR-12034_L-1_1ss19TG	511.472	0.616223	0.371216	1.66001	0.0969117	0.569877	ns
bta-miR-12034_L+3R-1	216.388	0.360392	0.337877	1.06664	0.286136	0.780038	ns
mdo-miR-26-5p_R+3	197.209	-0.0627904	0.327777	-0.191565	0.848083	0.95521	ns
mmu-miR-92a-3p_R+2_1	101.472	-0.13718	0.412134	-0.332852	0.739246	0.948373	ns
oga-miR-100_R+1_1ss12CT	1746.65	-0.448822	0.432654	-1.03737	0.299563	0.791439	ns
mmu-miR-101c_L+1R+2	11.8976	-1.02156	0.853518	-1.19689	0.231351	0.739102	ns
sha-miR-125a_R+2_1	40.5355	0.215901	0.496229	0.435084	0.663502	0.934362	ns
dno-miR-134-5p_R+1_1ss22CA	15.6815	-0.506869	0.797142	-0.635859	0.524869	0.886348	ns
mmu-miR-146a-5p_R+1_1ss22TA	3531.28	0.618895	0.335912	1.84243	0.0654119	0.495572	ns
mdo-miR-152-3p_R+3	101.159	-0.0042364	0.400829	-0.0105691	0.991567	0.996444	ns
mdo-miR-181a-5p_R+3_1	82.3739	-0.339519	0.370303	-0.916867	0.359212	0.827002	ns
mdo-miR-181b-5p_R+3	14.3314	-0.190948	0.641037	-0.297874	0.7658	0.954326	ns
bta-miR-199c_L-1R+2_1	13.0234	-0.193307	0.791877	-0.244113	0.807143	0.954326	ns
mdo-miR-200a-3p_R+3	124.16	0.247072	0.445952	0.554031	0.579557	0.901653	ns
mdo-miR-203_L-1_1ss22GA	36.3958	0.247164	0.877628	0.281627	0.778229	0.954326	ns
ssc-miR-339_R+1_1ss21AT	11.5494	0.139668	1.1423	0.122268	0.902686	0.975631	ns
bta-miR-378_R+1_1ss22CT	373.384	0.86442	0.325685	2.65416	0.00795066	0.18394	ns
cfa-miR-429	24.7997	1.86692	2.37321	0.786665	0.431478	0.849104	ns
mmu-miR-501-3p_R+1_2ss21TC22GC	9.13925	-0.851857	0.885834	-0.961644	0.336228	0.81533	ns
cgr-miR-532-5p_R+2_1	8.20139	-0.545352	1.18323	-0.4609	0.64487	0.929307	ns
bta-miR-1246_L+1R-2	9.93363	-0.23484	1.16444	-0.201677	0.840169	0.955093	ns
cgr-miR-1260_R+4	423.044	-0.0849457	0.413465	-0.205449	0.837222	0.954326	ns
cgr-miR-1285_L+1R-4_1ss16GA	66.9621	-1.75836	0.720526	-2.44039	0.0146714	0.2563	down
bta-miR-2478_L-2	4894.91	0.459164	0.447597	1.02584	0.304965	0.801595	ns
bta-miR-4286_R+2	288.318	0.130683	0.396431	0.329648	0.741666	0.948373	ns
mmu-miR-5126_L-4_1ss18CT	8.19344	0.98513	1.42967	0.689063	0.490784	0.873725	ns
mmu-miR-6238_L-1R-2_1ss12TC	18.6069	-0.251453	0.744983	-0.337528	0.735719	0.948373	ns
efu-miR-9341_L-2R+1	70.4812	-0.764256	0.4729	-1.6161	0.106072	0.585791	ns
cja-miR-9984_1ss4CG	569.976	-0.105649	0.388001	-0.272291	0.785398	0.954326	ns
pal-miR-9993a-3p_L+2	120.208	0.215327	0.409012	0.526456	0.598571	0.906818	ns
bta-miR-11980_R-1_1ss4CG	94.6723	0.953309	0.466211	2.0448	0.0408743	0.402165	ns
mdo-miR-12321-3p_L-4R-1_1ss20TC	12.2307	0.509491	1.2031	0.423482	0.671944	0.934362	ns
mmu-let-7c-5p_R+2	147.357	-0.728255	0.42778	-1.7024	0.0886797	0.546114	ns
mmu-let-7j_1ss8TG	1434.76	-0.104445	0.313157	-0.333522	0.73874	0.948373	ns
PC-5p-92829_34	8.4159	-2.46839	1.71356	-1.4405	0.149725	0.622159	ns
PC-3p-56628_88	12.3985	0.146788	1.11767	0.131334	0.895511	0.975631	ns
PC-3p-56299_89	24.439	2.80247	1.33628	2.09722	0.0359739	0.377156	up
PC-5p-18763_466	44.8818	0.424193	0.572137	0.741418	0.45844	0.857078	ns
PC-3p-65516_67	9.60517	-0.418745	1.05056	-0.398593	0.690193	0.937786	ns
PC-5p-40916_156	17.3624	-3.07574	1.31451	-2.33984	0.019292	0.311584	down
PC-3p-27605_283	24.5306	-0.387561	0.875166	-0.442843	0.657879	0.934362	ns
PC-3p-49831_112	15.3729	-0.0469939	1.41637	-0.0331792	0.973532	0.992075	ns
PC-3p-62175_74	12.4656	-1.12425	1.13584	-0.989794	0.322275	0.813019	ns
PC-5p-63985_70	14.5648	-0.878166	1.1236	-0.781563	0.434472	0.849104	ns
PC-3p-27300_288	31.436	-0.960113	0.79208	-1.21214	0.225458	0.739102	ns
PC-5p-28244_275	39.0292	0.203783	0.486273	0.419071	0.675164	0.934362	ns
PC-5p-56354_89	14.3464	-1.074	1.13378	-0.947272	0.3435	0.820989	ns
PC-5p-76175_50	11.7536	-1.05532	0.901293	-1.17089	0.241641	0.739102	ns
PC-3p-2296_3471	861.614	-0.0243657	0.315542	-0.0772187	0.93845	0.988085	ns
PC-3p-56973_88	26.7752	-0.163312	1.08407	-0.150647	0.880254	0.969633	ns
PC-3p-66501_65	9.20299	-0.456521	1.15676	-0.394656	0.693097	0.940239	ns
PC-3p-156756_13	10.2008	7.35879	3.3895	2.17105	0.029927	0.376729	up
PC-5p-25148_322	90.9316	-0.394072	0.594283	-0.663105	0.507263	0.885383	ns
PC-3p-48545_117	9.89255	-0.690943	1.16521	-0.592978	0.553196	0.897137	ns
PC-3p-23405_354	33.9837	-0.726494	0.894779	-0.811926	0.416834	0.849104	ns
PC-3p-25060_324	39.6044	0.580961	0.53535	1.0852	0.277833	0.764712	ns
PC-3p-24882_327	71.7711	-1.14388	0.697949	-1.63892	0.10123	0.585791	ns
PC-3p-45595_130	23.8825	0.287854	0.685656	0.419822	0.674615	0.934362	ns
PC-5p-39125_168	12.4782	-0.600478	1.1165	-0.53782	0.590701	0.905374	ns
PC-3p-44591_135	13.4393	0.269438	0.970075	0.27775	0.781204	0.954326	ns
PC-5p-57528_86	7.89001	0.479425	1.16733	0.410701	0.681292	0.934593	ns
PC-5p-52562_102	11.0011	-0.0349254	0.992421	-0.0351921	0.971927	0.992075	ns
PC-5p-37939_176	20.5946	-0.874423	0.709835	-1.23187	0.217998	0.73467	ns
PC-3p-11634_780	72.6055	-0.0215558	0.463285	-0.0465282	0.962889	0.992075	ns
PC-3p-55321_92	7.90471	-0.668805	1.23078	-0.543401	0.586854	0.905129	ns
PC-3p-86561_39	9.48127	2.82012	1.0923	2.58183	0.00982787	0.207233	up
PC-3p-24806_329	24.5764	-1.4895	1.10312	-1.35026	0.176932	0.679164	ns
PC-5p-50764_108	8.39626	-0.68304	0.963761	-0.708724	0.478496	0.865565	ns
PC-5p-34979_200	39.561	0.782392	0.637184	1.22789	0.219488	0.736791	ns
PC-3p-138929_16	8.56863	7.10505	3.39067	2.09547	0.0361294	0.377156	up
PC-3p-52534_102	25.9309	-0.407663	1.07975	-0.377552	0.705764	0.945043	ns
PC-3p-57752_85	11.2642	-0.105363	1.17478	-0.0896874	0.928536	0.987943	ns
PC-5p-53846_97	10.3856	-0.358965	1.15607	-0.310504	0.756178	0.954326	ns
PC-5p-46333_127	13.5865	-2.81338	1.06683	-2.63713	0.008361	0.188342	down
PC-5p-48200_119	15.3313	0.0663697	1.08535	0.0611503	0.95124	0.988181	ns
PC-3p-79385_46	11.8024	-0.285042	1.52886	-0.18644	0.852099	0.956428	ns
PC-5p-62566_73	10.6649	0.0631251	1.14009	0.0553686	0.955845	0.990561	ns
PC-5p-32546_223	53.2732	0.232002	0.823357	0.281775	0.778116	0.954326	ns
PC-3p-11546_786	136.856	-0.470799	0.406629	-1.15781	0.246942	0.740079	ns
PC-5p-50741_108	10.501	-1.32104	1.13768	-1.16117	0.245574	0.740079	ns
PC-5p-23717_348	38.3619	-0.298887	0.596115	-0.501392	0.616095	0.913283	ns
PC-5p-42337_147	14.502	0.121014	0.913613	0.132456	0.894623	0.975631	ns
PC-3p-118985_21	8.56863	7.10505	3.39067	2.09547	0.0361294	0.377156	up
PC-3p-76086_50	11.9731	-0.312562	1.22461	-0.255235	0.798542	0.954326	ns
PC-5p-21732_389	72.3533	0.117512	0.517507	0.227074	0.820366	0.954326	ns
PC-5p-53460_98	8.4327	-0.234389	1.19273	-0.196514	0.844208	0.95521	ns
PC-3p-50727_108	9.01652	-1.00819	1.15839	-0.870339	0.384115	0.836802	ns
PC-5p-48705_117	57.1242	-0.26111	0.6341	-0.41178	0.6805	0.934593	ns
PC-5p-20811_411	52.959	-0.377346	0.629789	-0.599163	0.549064	0.896945	ns
PC-5p-63935_70	9.42848	1.46298	1.55448	0.941132	0.346637	0.820989	ns
PC-3p-66544_65	12.2769	0.080664	0.966969	0.0834194	0.933518	0.987943	ns

## Sheet: Table S4 DEmiRNA_mRNA
	miRNA ID	Transcript ID	Gene ID	Symbol	Gene Annoation	TargetScan score	miranda Energy	TargetScan	miranda	Total	GO	KEGG
1	hsa-miR-3609_R-2	ENST00000000412	ENSG00000003056	M6PR	mannose-6-phosphate receptor, cation dependent [Source:HGNC Symbol;Acc:HGNC:6752]	57	-12.75	1	1	2	GO:0004888(transmembrane signaling receptor activity);GO:0005515(protein binding);GO:0005764(lysosome);GO:0005765(lysosomal membrane);GO:0005768(endosome);GO:0005770(late endosome);GO:0005794(Golgi apparatus);GO:0005802(trans-Golgi network);GO:0005886(plasma membrane);GO:0005887(integral component of plasma membrane);GO:0006622(protein targeting to lysosome);GO:0006898(receptor-mediated endocytos…	04142(Lysosome);04145(Phagosome);05132(Salmonella infection)
2	hsa-miR-1343-3p	ENST00000001146	ENSG00000003137	CYP26B1	cytochrome P450 family 26 subfamily B member 1 [Source:HGNC Symbol;Acc:HGNC:20581]	82	-18.11	1	1	2	GO:0001709(cell fate determination);GO:0001768(establishment of T cell polarity);GO:0001822(kidney development);GO:0001972(retinoic acid binding);GO:0004497(monooxygenase activity);GO:0005506(iron ion binding);GO:0005515(protein binding);GO:0005737(cytoplasm);GO:0005783(endoplasmic reticulum);GO:0005789(endoplasmic reticulum membrane);GO:0006629(lipid metabolic process);GO:0006766(vitamin metabol…	00830(Retinol metabolism);01100(Metabolic pathways)
3	hsa-miR-760_R+2	ENST00000002501	ENSG00000003249	DBNDD1	dysbindin domain containing 1 [Source:HGNC Symbol;Acc:HGNC:28455]	81	-19.85	1	1	2	GO:0005737(cytoplasm);GO:0006469(negative regulation of protein kinase activity)	-
4	hsa-miR-4524a-3p	ENST00000002596	ENSG00000002587	HS3ST1	heparan sulfate-glucosamine 3-sulfotransferase 1 [Source:HGNC Symbol;Acc:HGNC:5194]	78	-17.04	1	1	2	GO:0005794(Golgi apparatus);GO:0005796(Golgi lumen);GO:0006024(glycosaminoglycan biosynthetic process);GO:0008146(sulfotransferase activity);GO:0008467([heparan sulfate]-glucosamine 3-sulfotransferase 1 activity);GO:0016740(transferase activity)	00534(Glycosaminoglycan biosynthesis - heparan sulfate / heparin)
5	hsa-miR-508-3p	ENST00000002596	ENSG00000002587	HS3ST1	heparan sulfate-glucosamine 3-sulfotransferase 1 [Source:HGNC Symbol;Acc:HGNC:5194]	72	-13.83	1	1	2	GO:0005794(Golgi apparatus);GO:0005796(Golgi lumen);GO:0006024(glycosaminoglycan biosynthetic process);GO:0008146(sulfotransferase activity);GO:0008467([heparan sulfate]-glucosamine 3-sulfotransferase 1 activity);GO:0016740(transferase activity)	00534(Glycosaminoglycan biosynthesis - heparan sulfate / heparin)
6	hsa-miR-338-3p_R-1	ENST00000002829	ENSG00000001617	SEMA3F	semaphorin 3F [Source:HGNC Symbol;Acc:HGNC:10728]	67	-13.64	1	1	2	GO:0001755(neural crest cell migration);GO:0005102(signaling receptor binding);GO:0005515(protein binding);GO:0005576(extracellular region);GO:0005615(extracellular space);GO:0005887(integral component of plasma membrane);GO:0007165(signal transduction);GO:0007411(axon guidance);GO:0021612(facial nerve structural organization);GO:0021637(trigeminal nerve structural organization);GO:0021675(nerve …	04360(Axon guidance)
7	hsa-miR-101-5p_L+1R-1	ENST00000003084	ENSG00000001626	CFTR	CF transmembrane conductance regulator [Source:HGNC Symbol;Acc:HGNC:1884]	60	-16.36	1	1	2	GO:0000166(nucleotide binding);GO:0005254(chloride channel activity);GO:0005260(intracellularly ATP-gated chloride channel activity);GO:0005515(protein binding);GO:0005524(ATP binding);GO:0005634(nucleus);GO:0005737(cytoplasm);GO:0005765(lysosomal membrane);GO:0005768(endosome);GO:0005769(early endosome);GO:0005783(endoplasmic reticulum);GO:0005789(endoplasmic reticulum membrane);GO:0005829(cytos…	02010(ABC transporters);04024(cAMP signaling pathway);04152(AMPK signaling pathway);04530(Tight junction);04971(Gastric acid secretion);04972(Pancreatic secretion);04976(Bile secretion);05110(Vibrio cholerae infection)
8	hsa-miR-338-5p_R-1	ENST00000003084	ENSG00000001626	CFTR	CF transmembrane conductance regulator [Source:HGNC Symbol;Acc:HGNC:1884]	73	-10.69	1	1	2	GO:0000166(nucleotide binding);GO:0005254(chloride channel activity);GO:0005260(intracellularly ATP-gated chloride channel activity);GO:0005515(protein binding);GO:0005524(ATP binding);GO:0005634(nucleus);GO:0005737(cytoplasm);GO:0005765(lysosomal membrane);GO:0005768(endosome);GO:0005769(early endosome);GO:0005783(endoplasmic reticulum);GO:0005789(endoplasmic reticulum membrane);GO:0005829(cytos…	02010(ABC transporters);04024(cAMP signaling pathway);04152(AMPK signaling pathway);04530(Tight junction);04971(Gastric acid secretion);04972(Pancreatic secretion);04976(Bile secretion);05110(Vibrio cholerae infection)
9	hsa-miR-338-5p_R-1	ENST00000003302	ENSG00000048028	USP28	ubiquitin specific peptidase 28 [Source:HGNC Symbol;Acc:HGNC:12625]	54	-13.62	1	1	2	GO:0000077(DNA damage checkpoint signaling);GO:0004197(cysteine-type endopeptidase activity);GO:0004843(cysteine-type deubiquitinase activity);GO:0005515(protein binding);GO:0005634(nucleus);GO:0005654(nucleoplasm);GO:0005829(cytosol);GO:0006281(DNA repair);GO:0006508(proteolysis);GO:0006511(ubiquitin-dependent protein catabolic process);GO:0006974(cellular response to DNA damage stimulus);GO:000…	-
10	hsa-miR-338-3p_R-1	ENST00000004531	ENSG00000003989	SLC7A2	solute carrier family 7 member 2 [Source:HGNC Symbol;Acc:HGNC:11060]	79	-15.45	1	1	2	GO:0000064(L-ornithine transmembrane transporter activity);GO:0005886(plasma membrane);GO:0005887(integral component of plasma membrane);GO:0006865(amino acid transport);GO:0015171(amino acid transmembrane transporter activity);GO:0015174(basic amino acid transmembrane transporter activity);GO:0015179(L-amino acid transmembrane transporter activity);GO:0015189(L-lysine transmembrane transporter a…	-
11	hsa-miR-3609_R-2	ENST00000004531	ENSG00000003989	SLC7A2	solute carrier family 7 member 2 [Source:HGNC Symbol;Acc:HGNC:11060]	64	-16.55	1	1	2	GO:0000064(L-ornithine transmembrane transporter activity);GO:0005886(plasma membrane);GO:0005887(integral component of plasma membrane);GO:0006865(amino acid transport);GO:0015171(amino acid transmembrane transporter activity);GO:0015174(basic amino acid transmembrane transporter activity);GO:0015179(L-amino acid transmembrane transporter activity);GO:0015189(L-lysine transmembrane transporter a…	-
12	PC-3p-86561_39	ENST00000004982	ENSG00000004776	HSPB6	heat shock protein family B (small) member 6 [Source:HGNC Symbol;Acc:HGNC:26511]	78	-12.1	1	1	2	GO:0005212(structural constituent of eye lens);GO:0005576(extracellular region);GO:0005634(nucleus);GO:0005730(nucleolus);GO:0005737(cytoplasm);GO:0005794(Golgi apparatus);GO:0005829(cytosol);GO:0006457(protein folding);GO:0042803(protein homodimerization activity);GO:0043066(negative regulation of apoptotic process);GO:0045766(positive regulation of angiogenesis);GO:0051082(unfolded protein bind…	-
13	bta-miR-378_R+1	ENST00000005178	ENSG00000004799	PDK4	pyruvate dehydrogenase kinase 4 [Source:HGNC Symbol;Acc:HGNC:8812]	54	-17.66	1	1	2	GO:0000166(nucleotide binding);GO:0004672(protein kinase activity);GO:0004740(pyruvate dehydrogenase (acetyl-transferring) kinase activity);GO:0005515(protein binding);GO:0005524(ATP binding);GO:0005739(mitochondrion);GO:0005759(mitochondrial matrix);GO:0005975(carbohydrate metabolic process);GO:0006006(glucose metabolic process);GO:0006468(protein phosphorylation);GO:0006885(regulation of pH);GO…	-
14	bta-miR-378_R+2	ENST00000005178	ENSG00000004799	PDK4	pyruvate dehydrogenase kinase 4 [Source:HGNC Symbol;Acc:HGNC:8812]	54	-17.66	1	1	2	GO:0000166(nucleotide binding);GO:0004672(protein kinase activity);GO:0004740(pyruvate dehydrogenase (acetyl-transferring) kinase activity);GO:0005515(protein binding);GO:0005524(ATP binding);GO:0005739(mitochondrion);GO:0005759(mitochondrial matrix);GO:0005975(carbohydrate metabolic process);GO:0006006(glucose metabolic process);GO:0006468(protein phosphorylation);GO:0006885(regulation of pH);GO…	-
15	hsa-miR-338-3p_R-1	ENST00000005178	ENSG00000004799	PDK4	pyruvate dehydrogenase kinase 4 [Source:HGNC Symbol;Acc:HGNC:8812]	85	-11.33	1	1	2	GO:0000166(nucleotide binding);GO:0004672(protein kinase activity);GO:0004740(pyruvate dehydrogenase (acetyl-transferring) kinase activity);GO:0005515(protein binding);GO:0005524(ATP binding);GO:0005739(mitochondrion);GO:0005759(mitochondrial matrix);GO:0005975(carbohydrate metabolic process);GO:0006006(glucose metabolic process);GO:0006468(protein phosphorylation);GO:0006885(regulation of pH);GO…	-
16	nle-miR-378d_R+3	ENST00000005178	ENSG00000004799	PDK4	pyruvate dehydrogenase kinase 4 [Source:HGNC Symbol;Acc:HGNC:8812]	54	-17.66	1	1	2	GO:0000166(nucleotide binding);GO:0004672(protein kinase activity);GO:0004740(pyruvate dehydrogenase (acetyl-transferring) kinase activity);GO:0005515(protein binding);GO:0005524(ATP binding);GO:0005739(mitochondrion);GO:0005759(mitochondrial matrix);GO:0005975(carbohydrate metabolic process);GO:0006006(glucose metabolic process);GO:0006468(protein phosphorylation);GO:0006885(regulation of pH);GO…	-
17	hsa-miR-1343-3p	ENST00000005226	ENSG00000006611	USH1C	USH1 protein network component harmonin [Source:HGNC Symbol;Acc:HGNC:12597]	98	-14.91	1	1	2	GO:0000086(G2/M transition of mitotic cell cycle);GO:0001750(photoreceptor outer segment);GO:0001917(photoreceptor inner segment);GO:0002142(stereocilia ankle link complex);GO:0005515(protein binding);GO:0005737(cytoplasm);GO:0005829(cytosol);GO:0005856(cytoskeleton);GO:0005886(plasma membrane);GO:0005902(microvillus);GO:0005903(brush border);GO:0005929(cilium);GO:0007605(sensory perception of so…	-
18	PC-3p-56299_89	ENST00000005257	ENSG00000006451	RALA	RAS like proto-oncogene A [Source:HGNC Symbol;Acc:HGNC:9839]	94	-14.51	1	1	2	GO:0000166(nucleotide binding);GO:0001843(neural tube closure);GO:0003924(GTPase activity);GO:0003925(G protein activity);GO:0005515(protein binding);GO:0005525(GTP binding);GO:0005739(mitochondrion);GO:0005886(plasma membrane);GO:0005925(focal adhesion);GO:0006887(exocytosis);GO:0006935(chemotaxis);GO:0007049(cell cycle);GO:0007165(signal transduction);GO:0007265(Ras protein signal transduction)…	04014(Ras signaling pathway);04015(Rap1 signaling pathway);04072(Phospholipase D signaling pathway);05132(Salmonella infection);05200(Pathways in cancer);05210(Colorectal cancer);05212(Pancreatic cancer)
19	PC-3p-86561_39	ENST00000005257	ENSG00000006451	RALA	RAS like proto-oncogene A [Source:HGNC Symbol;Acc:HGNC:9839]	86	-14.54	1	1	2	GO:0000166(nucleotide binding);GO:0001843(neural tube closure);GO:0003924(GTPase activity);GO:0003925(G protein activity);GO:0005515(protein binding);GO:0005525(GTP binding);GO:0005739(mitochondrion);GO:0005886(plasma membrane);GO:0005925(focal adhesion);GO:0006887(exocytosis);GO:0006935(chemotaxis);GO:0007049(cell cycle);GO:0007165(signal transduction);GO:0007265(Ras protein signal transduction)…	04014(Ras signaling pathway);04015(Rap1 signaling pathway);04072(Phospholipase D signaling pathway);05132(Salmonella infection);05200(Pathways in cancer);05210(Colorectal cancer);05212(Pancreatic cancer)
20	hsa-miR-183-3p_L-1R+1	ENST00000005257	ENSG00000006451	RALA	RAS like proto-oncogene A [Source:HGNC Symbol;Acc:HGNC:9839]	93	-12	1	1	2	GO:0000166(nucleotide binding);GO:0001843(neural tube closure);GO:0003924(GTPase activity);GO:0003925(G protein activity);GO:0005515(protein binding);GO:0005525(GTP binding);GO:0005739(mitochondrion);GO:0005886(plasma membrane);GO:0005925(focal adhesion);GO:0006887(exocytosis);GO:0006935(chemotaxis);GO:0007049(cell cycle);GO:0007165(signal transduction);GO:0007265(Ras protein signal transduction)…	04014(Ras signaling pathway);04015(Rap1 signaling pathway);04072(Phospholipase D signaling pathway);05132(Salmonella infection);05200(Pathways in cancer);05210(Colorectal cancer);05212(Pancreatic cancer)
21	hsa-miR-760_R+2	ENST00000005284	ENSG00000006116	CACNG3	calcium voltage-gated channel auxiliary subunit gamma 3 [Source:HGNC Symbol;Acc:HGNC:1407]	82	-19.73	1	1	2	GO:0005244(voltage-gated ion channel activity);GO:0005245(voltage-gated calcium channel activity);GO:0005262(calcium channel activity);GO:0005886(plasma membrane);GO:0005891(voltage-gated calcium channel complex);GO:0006605(protein targeting);GO:0006811(ion transport);GO:0006816(calcium ion transport);GO:0008104(protein localization);GO:0016020(membrane);GO:0016021(integral component of membrane)…	04010(MAPK signaling pathway);04260(Cardiac muscle contraction);04261(Adrenergic signaling in cardiomyocytes);04921(Oxytocin signaling pathway);05410(Hypertrophic cardiomyopathy);05412(Arrhythmogenic right ventricular cardiomyopathy);05414(Dilated cardiomyopathy)
22	PC-3p-56299_89	ENST00000007414	ENSG00000006025	OSBPL7	oxysterol binding protein like 7 [Source:HGNC Symbol;Acc:HGNC:16387]	69	-13.4	1	1	2	GO:0005515(protein binding);GO:0005654(nucleoplasm);GO:0005737(cytoplasm);GO:0005776(autophagosome);GO:0005783(endoplasmic reticulum);GO:0005789(endoplasmic reticulum membrane);GO:0005829(cytosol);GO:0005886(plasma membrane);GO:0006699(bile acid biosynthetic process);GO:0006869(lipid transport);GO:0008289(lipid binding);GO:0010506(regulation of autophagy);GO:0015248(sterol transporter activity);G…	-
23	hsa-miR-4524a-3p	ENST00000007708	ENSG00000005882	PDK2	pyruvate dehydrogenase kinase 2 [Source:HGNC Symbol;Acc:HGNC:8810]	82	-13.92	1	1	2	GO:0000166(nucleotide binding);GO:0004672(protein kinase activity);GO:0004740(pyruvate dehydrogenase (acetyl-transferring) kinase activity);GO:0005515(protein binding);GO:0005524(ATP binding);GO:0005654(nucleoplasm);GO:0005739(mitochondrion);GO:0005759(mitochondrial matrix);GO:0005829(cytosol);GO:0005967(mitochondrial pyruvate dehydrogenase complex);GO:0005975(carbohydrate metabolic process);GO:0…	-
24	hsa-miR-1343-3p	ENST00000007969	ENSG00000010626	LRRC23	leucine rich repeat containing 23 [Source:HGNC Symbol;Acc:HGNC:19138]	55	-16.46	1	1	2	GO:0003674(molecular_function);GO:0005515(protein binding);GO:0005575(cellular_component);GO:0005737(cytoplasm);GO:0005829(cytosol);GO:0008150(biological_process)	-
25	hsa-miR-4524a-3p	ENST00000008527	ENSG00000008405	CRY1	cryptochrome circadian regulator 1 [Source:HGNC Symbol;Acc:HGNC:2384]	91	-14.38	1	1	2	GO:0000122(negative regulation of transcription by RNA polymerase II);GO:0000166(nucleotide binding);GO:0003677(DNA binding);GO:0003690(double-stranded DNA binding);GO:0005515(protein binding);GO:0005634(nucleus);GO:0005737(cytoplasm);GO:0005739(mitochondrion);GO:0006094(gluconeogenesis);GO:0006975(DNA damage induced protein phosphorylation);GO:0007623(circadian rhythm);GO:0009416(response to lig…	04710(Circadian rhythm)
26	hsa-miR-4524a-3p	ENST00000008938	ENSG00000008438	PGLYRP1	peptidoglycan recognition protein 1 [Source:HGNC Symbol;Acc:HGNC:8904]	68	-11.28	1	1	2	GO:0002376(immune system process);GO:0005576(extracellular region);GO:0008270(zinc ion binding);GO:0008745(N-acetylmuramoyl-L-alanine amidase activity);GO:0009253(peptidoglycan catabolic process);GO:0009617(response to bacterium);GO:0016019(peptidoglycan immune receptor activity);GO:0016045(detection of bacterium);GO:0031640(killing of cells of another organism);GO:0032689(negative regulation of …	-
27	hsa-miR-338-5p_R-1	ENST00000009180	ENSG00000010278	CD9	CD9 molecule [Source:HGNC Symbol;Acc:HGNC:1709]	93	-16.47	1	1	2	GO:0005178(integrin binding);GO:0005515(protein binding);GO:0005576(extracellular region);GO:0005615(extracellular space);GO:0005886(plasma membrane);GO:0005887(integral component of plasma membrane);GO:0005925(focal adhesion);GO:0007155(cell adhesion);GO:0007338(single fertilization);GO:0007342(fusion of sperm to egg plasma membrane involved in single fertilization);GO:0008283(cell population pr…	04640(Hematopoietic cell lineage)
28	hsa-miR-338-5p_R-1	ENST00000010132	ENSG00000010219	DYRK4	dual specificity tyrosine phosphorylation regulated kinase 4 [Source:HGNC Symbol;Acc:HGNC:3095]	96	-16.88	1	1	2	GO:0000166(nucleotide binding);GO:0004672(protein kinase activity);GO:0004674(protein serine/threonine kinase activity);GO:0004712(protein serine/threonine/tyrosine kinase activity);GO:0004713(protein tyrosine kinase activity);GO:0005515(protein binding);GO:0005524(ATP binding);GO:0005634(nucleus);GO:0005737(cytoplasm);GO:0005856(cytoskeleton);GO:0006468(protein phosphorylation);GO:0016301(kinase…	-
29	hsa-miR-338-5p_R-1	ENST00000011619	ENSG00000010017	RANBP9	RAN binding protein 9 [Source:HGNC Symbol;Acc:HGNC:13727]	67	-14.94	1	1	2	GO:0000151(ubiquitin ligase complex);GO:0005515(protein binding);GO:0005634(nucleus);GO:0005654(nucleoplasm);GO:0005737(cytoplasm);GO:0005829(cytosol);GO:0005875(microtubule associated complex);GO:0005886(plasma membrane);GO:0007010(cytoskeleton organization);GO:0007020(microtubule nucleation);GO:0007166(cell surface receptor signaling pathway);GO:0016020(membrane);GO:0016604(nuclear body);GO:001…	-
30	PC-3p-56299_89	ENST00000011691	ENSG00000008324	SS18L2	SS18 like 2 [Source:HGNC Symbol;Acc:HGNC:15593]	93	-12.15	1	1	2	GO:0003713(transcription coactivator activity);GO:0005515(protein binding);GO:0005634(nucleus);GO:0045893(positive regulation of DNA-templated transcription);GO:0045944(positive regulation of transcription by RNA polymerase II);GO:0050775(positive regulation of dendrite morphogenesis)	-
31	hsa-miR-508-3p	ENST00000012134	ENSG00000010818	HIVEP2	HIVEP zinc finger 2 [Source:HGNC Symbol;Acc:HGNC:4921]	67	-14.13	1	1	2	GO:0000978(RNA polymerase II cis-regulatory region sequence-specific DNA binding);GO:0000981(DNA-binding transcription factor activity, RNA polymerase II-specific);GO:0003677(DNA binding);GO:0005634(nucleus);GO:0005654(nucleoplasm);GO:0006357(regulation of transcription by RNA polymerase II);GO:0046872(metal ion binding)	-
32	hsa-miR-1298-5p	ENST00000013070	ENSG00000012963	UBR7	ubiquitin protein ligase E3 component n-recognin 7 [Source:HGNC Symbol;Acc:HGNC:20344]	53	-16.14	1	1	2	GO:0003674(molecular_function);GO:0008150(biological_process);GO:0008270(zinc ion binding);GO:0016567(protein ubiquitination);GO:0016740(transferase activity);GO:0046872(metal ion binding);GO:0061630(ubiquitin protein ligase activity)	-
33	hsa-miR-4524a-3p	ENST00000013070	ENSG00000012963	UBR7	ubiquitin protein ligase E3 component n-recognin 7 [Source:HGNC Symbol;Acc:HGNC:20344]	87	-16.87	1	1	2	GO:0003674(molecular_function);GO:0008150(biological_process);GO:0008270(zinc ion binding);GO:0016567(protein ubiquitination);GO:0016740(transferase activity);GO:0046872(metal ion binding);GO:0061630(ubiquitin protein ligase activity)	-
34	PC-3p-56299_89	ENST00000013894	ENSG00000011198	ABHD5	abhydrolase domain containing 5, lysophosphatidic acid acyltransferase [Source:HGNC Symbol;Acc:HGNC:21396]	63	-15.16	1	1	2	GO:0003841(1-acylglycerol-3-phosphate O-acyltransferase activity);GO:0005515(protein binding);GO:0005654(nucleoplasm);GO:0005737(cytoplasm);GO:0005739(mitochondrion);GO:0005811(lipid droplet);GO:0005829(cytosol);GO:0006508(proteolysis);GO:0006629(lipid metabolic process);GO:0006631(fatty acid metabolic process);GO:0006654(phosphatidic acid biosynthetic process);GO:0008233(peptidase activity);GO:0…	04923(Regulation of lipolysis in adipocytes)
35	hsa-miR-338-3p_R-1	ENST00000014914	ENSG00000013588	GPRC5A	G protein-coupled receptor class C group 5 member A [Source:HGNC Symbol;Acc:HGNC:9836]	61	-15.58	1	1	2	GO:0004930(G protein-coupled receptor activity);GO:0005515(protein binding);GO:0005730(nucleolus);GO:0005886(plasma membrane);GO:0005887(integral component of plasma membrane);GO:0007165(signal transduction);GO:0007175(negative regulation of epidermal growth factor-activated receptor activity);GO:0007186(G protein-coupled receptor signaling pathway);GO:0016020(membrane);GO:0016021(integral compon…	-
36	PC-3p-86561_39	ENST00000016171	ENSG00000014919	COX15	cytochrome c oxidase assembly homolog COX15 [Source:HGNC Symbol;Acc:HGNC:2263]	78	-19.99	1	1	2	GO:0004129(cytochrome-c oxidase activity);GO:0005515(protein binding);GO:0005654(nucleoplasm);GO:0005739(mitochondrion);GO:0005743(mitochondrial inner membrane);GO:0005746(mitochondrial respirasome);GO:0006123(mitochondrial electron transport, cytochrome c to oxygen);GO:0006783(heme biosynthetic process);GO:0006784(heme A biosynthetic process);GO:0007585(respiratory gaseous exchange by respirator…	00190(Oxidative phosphorylation);00860(Porphyrin and chlorophyll metabolism);01100(Metabolic pathways);01240(Biosynthesis of cofactors);04714(Thermogenesis)
37	hsa-miR-101-5p_L+1R-1	ENST00000016171	ENSG00000014919	COX15	cytochrome c oxidase assembly homolog COX15 [Source:HGNC Symbol;Acc:HGNC:2263]	88	-11.18	1	1	2	GO:0004129(cytochrome-c oxidase activity);GO:0005515(protein binding);GO:0005654(nucleoplasm);GO:0005739(mitochondrion);GO:0005743(mitochondrial inner membrane);GO:0005746(mitochondrial respirasome);GO:0006123(mitochondrial electron transport, cytochrome c to oxygen);GO:0006783(heme biosynthetic process);GO:0006784(heme A biosynthetic process);GO:0007585(respiratory gaseous exchange by respirator…	00190(Oxidative phosphorylation);00860(Porphyrin and chlorophyll metabolism);01100(Metabolic pathways);01240(Biosynthesis of cofactors);04714(Thermogenesis)
38	hsa-miR-338-3p_R-1	ENST00000016913	ENSG00000071203	MS4A12	membrane spanning 4-domains A12 [Source:HGNC Symbol;Acc:HGNC:13370]	74	-13.52	1	1	2	GO:0005515(protein binding);GO:0005886(plasma membrane);GO:0007166(cell surface receptor signaling pathway);GO:0016020(membrane);GO:0016021(integral component of membrane)	-
39	hsa-miR-4524a-3p	ENST00000016913	ENSG00000071203	MS4A12	membrane spanning 4-domains A12 [Source:HGNC Symbol;Acc:HGNC:13370]	76	-11.78	1	1	2	GO:0005515(protein binding);GO:0005886(plasma membrane);GO:0007166(cell surface receptor signaling pathway);GO:0016020(membrane);GO:0016021(integral component of membrane)	-
40	hsa-miR-3609_R-2	ENST00000016946	ENSG00000015568	RGPD5	RANBP2 like and GRIP domain containing 5 [Source:HGNC Symbol;Acc:HGNC:32418]	87	-10.84	1	1	2	GO:0005096(GTPase activator activity);GO:0005515(protein binding);GO:0005643(nuclear pore);GO:0005737(cytoplasm);GO:0006607(NLS-bearing protein import into nucleus);GO:0046907(intracellular transport);GO:0050790(regulation of catalytic activity)	-
41	PC-3p-56299_89	ENST00000019103	ENSG00000080293	SCTR	secretin receptor [Source:HGNC Symbol;Acc:HGNC:10608]	71	-17.42	1	1	2	GO:0002024(diet induced thermogenesis);GO:0004888(transmembrane signaling receptor activity);GO:0004930(G protein-coupled receptor activity);GO:0005881(cytoplasmic microtubule);GO:0005886(plasma membrane);GO:0007165(signal transduction);GO:0007166(cell surface receptor signaling pathway);GO:0007186(G protein-coupled receptor signaling pathway);GO:0007188(adenylate cyclase-modulating G protein-cou…	04080(Neuroactive ligand-receptor interaction);04972(Pancreatic secretion);04976(Bile secretion)
42	PC-3p-56299_89	ENST00000020926	ENSG00000019505	SYT13	synaptotagmin 13 [Source:HGNC Symbol;Acc:HGNC:14962]	81	-15.78	1	1	2	GO:0000149(SNARE binding);GO:0001786(phosphatidylserine binding);GO:0005509(calcium ion binding);GO:0005544(calcium-dependent phospholipid binding);GO:0005886(plasma membrane);GO:0005887(integral component of plasma membrane);GO:0006906(vesicle fusion);GO:0014059(regulation of dopamine secretion);GO:0016020(membrane);GO:0016021(integral component of membrane);GO:0016192(vesicle-mediated transport…	-
43	hsa-miR-338-3p_R-1	ENST00000020926	ENSG00000019505	SYT13	synaptotagmin 13 [Source:HGNC Symbol;Acc:HGNC:14962]	86	-14.08	1	1	2	GO:0000149(SNARE binding);GO:0001786(phosphatidylserine binding);GO:0005509(calcium ion binding);GO:0005544(calcium-dependent phospholipid binding);GO:0005886(plasma membrane);GO:0005887(integral component of plasma membrane);GO:0006906(vesicle fusion);GO:0014059(regulation of dopamine secretion);GO:0016020(membrane);GO:0016021(integral component of membrane);GO:0016192(vesicle-mediated transport…	-
44	hsa-miR-4787-3p_R-1	ENST00000020945	ENSG00000019549	SNAI2	snail family transcriptional repressor 2 [Source:HGNC Symbol;Acc:HGNC:11094]	68	-13.49	1	1	2	GO:0000122(negative regulation of transcription by RNA polymerase II);GO:0000785(chromatin);GO:0000977(RNA polymerase II transcription regulatory region sequence-specific DNA binding);GO:0000978(RNA polymerase II cis-regulatory region sequence-specific DNA binding);GO:0000981(DNA-binding transcription factor activity, RNA polymerase II-specific);GO:0001227(DNA-binding transcription repressor acti…	04390(Hippo signaling pathway);04520(Adherens junction)
45	hsa-miR-101-5p_L+1R-1	ENST00000022615	ENSG00000078668	VDAC3	voltage dependent anion channel 3 [Source:HGNC Symbol;Acc:HGNC:12674]	68	-16.09	1	1	2	GO:0000166(nucleotide binding);GO:0005515(protein binding);GO:0005634(nucleus);GO:0005739(mitochondrion);GO:0005741(mitochondrial outer membrane);GO:0006811(ion transport);GO:0008308(voltage-gated anion channel activity);GO:0015288(porin activity);GO:0015698(inorganic anion transport);GO:0015853(adenine transport);GO:0016020(membrane);GO:0016021(integral component of membrane);GO:0046930(pore com…	04020(Calcium signaling pathway);04022(cGMP-PKG signaling pathway);04216(Ferroptosis);04217(Necroptosis);04218(Cellular senescence);04621(NOD-like receptor signaling pathway);04979(Cholesterol metabolism);05010(Alzheimer disease);05012(Parkinson disease);05016(Huntington disease);05017(Spinocerebellar ataxia);05020(Prion disease);05022(Pathways of neurodegeneration - multiple diseases);05161(Hepa…
46	hsa-miR-183-3p_L-1R+1	ENST00000023897	ENSG00000022355	GABRA1	gamma-aminobutyric acid type A receptor subunit alpha1 [Source:HGNC Symbol;Acc:HGNC:4075]	65	-13.79	1	1	2	GO:0004888(transmembrane signaling receptor activity);GO:0004890(GABA-A receptor activity);GO:0005216(ion channel activity);GO:0005230(extracellular ligand-gated ion channel activity);GO:0005237(inhibitory extracellular ligand-gated ion channel activity);GO:0005254(chloride channel activity);GO:0005886(plasma membrane);GO:0005887(integral component of plasma membrane);GO:0006811(ion transport);GO…	04080(Neuroactive ligand-receptor interaction);04723(Retrograde endocannabinoid signaling);04727(GABAergic synapse);04742(Taste transduction);05032(Morphine addiction);05033(Nicotine addiction)
47	bta-miR-378_R+1	ENST00000025301	ENSG00000023516	AKAP11	A-kinase anchoring protein 11 [Source:HGNC Symbol;Acc:HGNC:369]	93	-19.1	1	1	2	GO:0003091(renal water homeostasis);GO:0005515(protein binding);GO:0005730(nucleolus);GO:0005737(cytoplasm);GO:0005815(microtubule organizing center);GO:0005829(cytosol);GO:0005856(cytoskeleton);GO:0005886(plasma membrane);GO:0008104(protein localization);GO:0008157(protein phosphatase 1 binding);GO:0030866(cortical actin cytoskeleton organization);GO:0034237(protein kinase A regulatory subunit b…	-
48	bta-miR-378_R+2	ENST00000025301	ENSG00000023516	AKAP11	A-kinase anchoring protein 11 [Source:HGNC Symbol;Acc:HGNC:369]	93	-19.25	1	1	2	GO:0003091(renal water homeostasis);GO:0005515(protein binding);GO:0005730(nucleolus);GO:0005737(cytoplasm);GO:0005815(microtubule organizing center);GO:0005829(cytosol);GO:0005856(cytoskeleton);GO:0005886(plasma membrane);GO:0008104(protein localization);GO:0008157(protein phosphatase 1 binding);GO:0030866(cortical actin cytoskeleton organization);GO:0034237(protein kinase A regulatory subunit b…	-
49	nle-miR-378d_R+3	ENST00000025301	ENSG00000023516	AKAP11	A-kinase anchoring protein 11 [Source:HGNC Symbol;Acc:HGNC:369]	93	-19.1	1	1	2	GO:0003091(renal water homeostasis);GO:0005515(protein binding);GO:0005730(nucleolus);GO:0005737(cytoplasm);GO:0005815(microtubule organizing center);GO:0005829(cytosol);GO:0005856(cytoskeleton);GO:0005886(plasma membrane);GO:0008104(protein localization);GO:0008157(protein phosphatase 1 binding);GO:0030866(cortical actin cytoskeleton organization);GO:0034237(protein kinase A regulatory subunit b…	-
50	hsa-miR-4524a-3p	ENST00000026218	ENSG00000007541	PIGQ	phosphatidylinositol glycan anchor biosynthesis class Q [Source:HGNC Symbol;Acc:HGNC:14135]	65	-19.15	1	1	2	GO:0000506(glycosylphosphatidylinositol-N-acetylglucosaminyltransferase (GPI-GnT) complex);GO:0005515(protein binding);GO:0005783(endoplasmic reticulum);GO:0005789(endoplasmic reticulum membrane);GO:0005975(carbohydrate metabolic process);GO:0006506(GPI anchor biosynthetic process);GO:0016020(membrane);GO:0016021(integral component of membrane)	00563(Glycosylphosphatidylinositol (GPI)-anchor biosynthesis);01100(Metabolic pathways)
51	PC-3p-56299_89	ENST00000028008	ENSG00000026297	RNASET2	ribonuclease T2 [Source:HGNC Symbol;Acc:HGNC:21686]	84	-14.01	1	1	2	GO:0002376(immune system process);GO:0003723(RNA binding);GO:0004518(nuclease activity);GO:0004519(endonuclease activity);GO:0004521(endoribonuclease activity);GO:0004540(ribonuclease activity);GO:0005576(extracellular region);GO:0005615(extracellular space);GO:0005739(mitochondrion);GO:0005758(mitochondrial intermembrane space);GO:0005764(lysosome);GO:0005783(endoplasmic reticulum);GO:0005788(en…	-
52	hsa-miR-183-3p_L-1R+1	ENST00000028008	ENSG00000026297	RNASET2	ribonuclease T2 [Source:HGNC Symbol;Acc:HGNC:21686]	87	-19.79	1	1	2	GO:0002376(immune system process);GO:0003723(RNA binding);GO:0004518(nuclease activity);GO:0004519(endonuclease activity);GO:0004521(endoribonuclease activity);GO:0004540(ribonuclease activity);GO:0005576(extracellular region);GO:0005615(extracellular space);GO:0005739(mitochondrion);GO:0005758(mitochondrial intermembrane space);GO:0005764(lysosome);GO:0005783(endoplasmic reticulum);GO:0005788(en…	-
53	PC-3p-56299_89	ENST00000033079	ENSG00000031003	FAM13B	family with sequence similarity 13 member B [Source:HGNC Symbol;Acc:HGNC:1335]	87	-16.88	1	1	2	GO:0005096(GTPase activator activity);GO:0005829(cytosol);GO:0007165(signal transduction);GO:0050790(regulation of catalytic activity);GO:0051056(regulation of small GTPase mediated signal transduction)	-
54	hsa-miR-1298-5p	ENST00000037869	ENSG00000035141	FAM136A	family with sequence similarity 136 member A [Source:HGNC Symbol;Acc:HGNC:25911]	68	-12.28	1	1	2	GO:0005515(protein binding);GO:0005737(cytoplasm)	-
55	hsa-miR-338-5p_R-1	ENST00000039989	ENSG00000052841	TTC17	tetratricopeptide repeat domain 17 [Source:HGNC Symbol;Acc:HGNC:25596]	67	-18.61	1	1	2	GO:0005515(protein binding);GO:0005737(cytoplasm);GO:0005829(cytosol);GO:0005856(cytoskeleton);GO:0005886(plasma membrane);GO:0006893(Golgi to plasma membrane transport);GO:0015629(actin cytoskeleton);GO:0016020(membrane);GO:0030030(cell projection organization);GO:0030041(actin filament polymerization);GO:0034044(exomer complex);GO:0044782(cilium organization)	-
56	hsa-miR-4524a-3p	ENST00000039989	ENSG00000052841	TTC17	tetratricopeptide repeat domain 17 [Source:HGNC Symbol;Acc:HGNC:25596]	79	-18.06	1	1	2	GO:0005515(protein binding);GO:0005737(cytoplasm);GO:0005829(cytosol);GO:0005856(cytoskeleton);GO:0005886(plasma membrane);GO:0006893(Golgi to plasma membrane transport);GO:0015629(actin cytoskeleton);GO:0016020(membrane);GO:0030030(cell projection organization);GO:0030041(actin filament polymerization);GO:0034044(exomer complex);GO:0044782(cilium organization)	-
57	PC-3p-86561_39	ENST00000043402	ENSG00000040608	RTN4R	reticulon 4 receptor [Source:HGNC Symbol;Acc:HGNC:18601]	96	-18.85	1	1	2	GO:0005515(protein binding);GO:0005783(endoplasmic reticulum);GO:0005886(plasma membrane);GO:0005887(integral component of plasma membrane);GO:0007166(cell surface receptor signaling pathway);GO:0007409(axonogenesis);GO:0008201(heparin binding);GO:0008289(lipid binding);GO:0009986(cell surface);GO:0010977(negative regulation of neuron projection development);GO:0016020(membrane);GO:0022038(corpus…	-
58	hsa-miR-338-3p_R-1	ENST00000044462	ENSG00000041357	PSMA4	proteasome 20S subunit alpha 4 [Source:HGNC Symbol;Acc:HGNC:9533]	84	-16.75	1	1	2	GO:0000502(proteasome complex);GO:0000932(P-body);GO:0005515(protein binding);GO:0005634(nucleus);GO:0005654(nucleoplasm);GO:0005737(cytoplasm);GO:0005829(cytosol);GO:0005839(proteasome core complex);GO:0006511(ubiquitin-dependent protein catabolic process);GO:0010498(proteasomal protein catabolic process);GO:0019773(proteasome core complex, alpha-subunit complex);GO:0043161(proteasome-mediated u…	03050(Proteasome);05010(Alzheimer disease);05012(Parkinson disease);05014(Amyotrophic lateral sclerosis);05016(Huntington disease);05017(Spinocerebellar ataxia);05020(Prion disease);05022(Pathways of neurodegeneration - multiple diseases)
59	hsa-miR-4524a-3p	ENST00000046794	ENSG00000043462	LCP2	lymphocyte cytosolic protein 2 [Source:HGNC Symbol;Acc:HGNC:6529]	71	-14.85	1	1	2	GO:0005515(protein binding);GO:0005737(cytoplasm);GO:0005829(cytosol);GO:0005911(cell-cell junction);GO:0006955(immune response);GO:0007169(transmembrane receptor protein tyrosine kinase signaling pathway);GO:0035556(intracellular signal transduction);GO:0036398(TCR signalosome);GO:0044853(plasma membrane raft);GO:0045576(mast cell activation);GO:0045860(positive regulation of protein kinase acti…	04015(Rap1 signaling pathway);04380(Osteoclast differentiation);04611(Platelet activation);04650(Natural killer cell mediated cytotoxicity);04660(T cell receptor signaling pathway);04664(Fc epsilon RI signaling pathway);05135(Yersinia infection)
60	cgr-miR-1285_L+1R-4_1ss16GA	ENST00000052754	ENSG00000011465	DCN	decorin [Source:HGNC Symbol;Acc:HGNC:2705]	70	-18.42	1	1	2	GO:0003723(RNA binding);GO:0005515(protein binding);GO:0005518(collagen binding);GO:0005539(glycosaminoglycan binding);GO:0005576(extracellular region);GO:0005615(extracellular space);GO:0005796(Golgi lumen);GO:0009887(animal organ morphogenesis);GO:0010508(positive regulation of autophagy);GO:0010596(negative regulation of endothelial cell migration);GO:0014068(positive regulation of phosphatidy…	04350(TGF-beta signaling pathway);05205(Proteoglycans in cancer)
61	hsa-miR-183-3p_L-1R+1	ENST00000052754	ENSG00000011465	DCN	decorin [Source:HGNC Symbol;Acc:HGNC:2705]	95	-19.46	1	1	2	GO:0003723(RNA binding);GO:0005515(protein binding);GO:0005518(collagen binding);GO:0005539(glycosaminoglycan binding);GO:0005576(extracellular region);GO:0005615(extracellular space);GO:0005796(Golgi lumen);GO:0009887(animal organ morphogenesis);GO:0010508(positive regulation of autophagy);GO:0010596(negative regulation of endothelial cell migration);GO:0014068(positive regulation of phosphatidy…	04350(TGF-beta signaling pathway);05205(Proteoglycans in cancer)
62	hsa-miR-338-3p_R-1	ENST00000052754	ENSG00000011465	DCN	decorin [Source:HGNC Symbol;Acc:HGNC:2705]	67	-19.68	1	1	2	GO:0003723(RNA binding);GO:0005515(protein binding);GO:0005518(collagen binding);GO:0005539(glycosaminoglycan binding);GO:0005576(extracellular region);GO:0005615(extracellular space);GO:0005796(Golgi lumen);GO:0009887(animal organ morphogenesis);GO:0010508(positive regulation of autophagy);GO:0010596(negative regulation of endothelial cell migration);GO:0014068(positive regulation of phosphatidy…	04350(TGF-beta signaling pathway);05205(Proteoglycans in cancer)
63	bta-miR-378_R+1	ENST00000054650	ENSG00000041988	THAP3	THAP domain containing 3 [Source:HGNC Symbol;Acc:HGNC:20855]	66	-18.63	1	1	2	GO:0003677(DNA binding);GO:0005515(protein binding);GO:0045944(positive regulation of transcription by RNA polymerase II);GO:0046872(metal ion binding)	-
64	bta-miR-378_R+2	ENST00000054650	ENSG00000041988	THAP3	THAP domain containing 3 [Source:HGNC Symbol;Acc:HGNC:20855]	66	-18.63	1	1	2	GO:0003677(DNA binding);GO:0005515(protein binding);GO:0045944(positive regulation of transcription by RNA polymerase II);GO:0046872(metal ion binding)	-
65	cgr-miR-1285_L+1R-4_1ss16GA	ENST00000054650	ENSG00000041988	THAP3	THAP domain containing 3 [Source:HGNC Symbol;Acc:HGNC:20855]	52	-19.48	1	1	2	GO:0003677(DNA binding);GO:0005515(protein binding);GO:0045944(positive regulation of transcription by RNA polymerase II);GO:0046872(metal ion binding)	-
66	nle-miR-378d_R+3	ENST00000054650	ENSG00000041988	THAP3	THAP domain containing 3 [Source:HGNC Symbol;Acc:HGNC:20855]	66	-18.63	1	1	2	GO:0003677(DNA binding);GO:0005515(protein binding);GO:0045944(positive regulation of transcription by RNA polymerase II);GO:0046872(metal ion binding)	-
67	PC-3p-86561_39	ENST00000055335	ENSG00000049769	PPP1R3F	protein phosphatase 1 regulatory subunit 3F [Source:HGNC Symbol;Acc:HGNC:14944]	98	-12.52	1	1	2	GO:0000164(protein phosphatase type 1 complex);GO:0005515(protein binding);GO:0005979(regulation of glycogen biosynthetic process);GO:0008157(protein phosphatase 1 binding);GO:0016020(membrane);GO:0016021(integral component of membrane);GO:0019903(protein phosphatase binding);GO:2000465(regulation of glycogen (starch) synthase activity);GO:2001069(glycogen binding)	04910(Insulin signaling pathway)
68	hsa-miR-338-5p_R-1	ENST00000057513	ENSG00000050730	TNIP3	TNFAIP3 interacting protein 3 [Source:HGNC Symbol;Acc:HGNC:19315]	79	-16.35	1	1	2	GO:0002756(MyD88-independent toll-like receptor signaling pathway);GO:0005515(protein binding);GO:0005829(cytosol);GO:0006357(regulation of transcription by RNA polymerase II);GO:0006954(inflammatory response);GO:0031593(polyubiquitin modification-dependent protein binding);GO:0034142(toll-like receptor 4 signaling pathway);GO:0043124(negative regulation of I-kappaB kinase/NF-kappaB signaling);GO…	-
69	PC-3p-86561_39	ENST00000060969	ENSG00000052723	SIKE1	suppressor of IKBKE 1 [Source:HGNC Symbol;Acc:HGNC:26119]	85	-11.87	1	1	2	GO:0005515(protein binding);GO:0005737(cytoplasm);GO:0005829(cytosol);GO:0019901(protein kinase binding);GO:0031267(small GTPase binding)	04622(RIG-I-like receptor signaling pathway)
70	hsa-miR-1343-3p	ENST00000060969	ENSG00000052723	SIKE1	suppressor of IKBKE 1 [Source:HGNC Symbol;Acc:HGNC:26119]	96	-19.85	1	1	2	GO:0005515(protein binding);GO:0005737(cytoplasm);GO:0005829(cytosol);GO:0019901(protein kinase binding);GO:0031267(small GTPase binding)	04622(RIG-I-like receptor signaling pathway)
71	hsa-miR-3609_R-2	ENST00000060969	ENSG00000052723	SIKE1	suppressor of IKBKE 1 [Source:HGNC Symbol;Acc:HGNC:26119]	67	-12.18	1	1	2	GO:0005515(protein binding);GO:0005737(cytoplasm);GO:0005829(cytosol);GO:0019901(protein kinase binding);GO:0031267(small GTPase binding)	04622(RIG-I-like receptor signaling pathway)
72	hsa-miR-183-3p_L-1R+1	ENST00000061240	ENSG00000038295	TLL1	tolloid like 1 [Source:HGNC Symbol;Acc:HGNC:11843]	64	-13.87	1	1	2	GO:0001501(skeletal system development);GO:0004222(metalloendopeptidase activity);GO:0004252(serine-type endopeptidase activity);GO:0005509(calcium ion binding);GO:0005576(extracellular region);GO:0005615(extracellular space);GO:0006508(proteolysis);GO:0008233(peptidase activity);GO:0008237(metallopeptidase activity);GO:0008270(zinc ion binding);GO:0009953(dorsal/ventral pattern formation);GO:001…	-
73	hsa-miR-338-3p_R-1	ENST00000061240	ENSG00000038295	TLL1	tolloid like 1 [Source:HGNC Symbol;Acc:HGNC:11843]	91	-19.77	1	1	2	GO:0001501(skeletal system development);GO:0004222(metalloendopeptidase activity);GO:0004252(serine-type endopeptidase activity);GO:0005509(calcium ion binding);GO:0005576(extracellular region);GO:0005615(extracellular space);GO:0006508(proteolysis);GO:0008233(peptidase activity);GO:0008237(metallopeptidase activity);GO:0008270(zinc ion binding);GO:0009953(dorsal/ventral pattern formation);GO:001…	-
74	hsa-miR-3609_R-2	ENST00000064571	ENSG00000054803	CBLN4	cerebellin 4 precursor [Source:HGNC Symbol;Acc:HGNC:16231]	76	-13.2	1	1	2	GO:0005515(protein binding);GO:0005576(extracellular region);GO:0005615(extracellular space);GO:0009306(protein secretion);GO:0030054(cell junction);GO:0045202(synapse);GO:0062023(collagen-containing extracellular matrix);GO:0098982(GABA-ergic synapse);GO:0099558(maintenance of synapse structure);GO:1904862(inhibitory synapse assembly)	-
75	PC-3p-56299_89	ENST00000064778	ENSG00000054965	FAM168A	family with sequence similarity 168 member A [Source:HGNC Symbol;Acc:HGNC:28999]	69	-16.63	1	1	2	GO:0005515(protein binding);GO:1905053(positive regulation of base-excision repair)	-
76	hsa-miR-183-3p_L-1R+1	ENST00000064778	ENSG00000054965	FAM168A	family with sequence similarity 168 member A [Source:HGNC Symbol;Acc:HGNC:28999]	66	-13.34	1	1	2	GO:0005515(protein binding);GO:1905053(positive regulation of base-excision repair)	-
77	PC-3p-86561_39	ENST00000066544	ENSG00000004897	CDC27	cell division cycle 27 [Source:HGNC Symbol;Acc:HGNC:1728]	64	-10.97	1	1	2	GO:0005515(protein binding);GO:0005634(nucleus);GO:0005654(nucleoplasm);GO:0005680(anaphase-promoting complex);GO:0005737(cytoplasm);GO:0005813(centrosome);GO:0005819(spindle);GO:0005829(cytosol);GO:0005856(cytoskeleton);GO:0007091(metaphase/anaphase transition of mitotic cell cycle);GO:0007346(regulation of mitotic cell cycle);GO:0016020(membrane);GO:0016021(integral component of membrane);GO:00…	04110(Cell cycle);04114(Oocyte meiosis);04120(Ubiquitin mediated proteolysis);04914(Progesterone-mediated oocyte maturation);05166(Human T-cell leukemia virus 1 infection)
78	cgr-miR-1285_L+1R-4_1ss16GA	ENST00000066544	ENSG00000004897	CDC27	cell division cycle 27 [Source:HGNC Symbol;Acc:HGNC:1728]	63	-17.07	1	1	2	GO:0005515(protein binding);GO:0005634(nucleus);GO:0005654(nucleoplasm);GO:0005680(anaphase-promoting complex);GO:0005737(cytoplasm);GO:0005813(centrosome);GO:0005819(spindle);GO:0005829(cytosol);GO:0005856(cytoskeleton);GO:0007091(metaphase/anaphase transition of mitotic cell cycle);GO:0007346(regulation of mitotic cell cycle);GO:0016020(membrane);GO:0016021(integral component of membrane);GO:00…	04110(Cell cycle);04114(Oocyte meiosis);04120(Ubiquitin mediated proteolysis);04914(Progesterone-mediated oocyte maturation);05166(Human T-cell leukemia virus 1 infection)
79	cgr-miR-1285_L+1R-4_1ss16GA	ENST00000070846	ENSG00000057294	PKP2	plakophilin 2 [Source:HGNC Symbol;Acc:HGNC:9024]	90	-18.15	1	1	2	GO:0001533(cornified envelope);GO:0002159(desmosome assembly);GO:0002934(desmosome organization);GO:0005080(protein kinase C binding);GO:0005515(protein binding);GO:0005634(nucleus);GO:0005654(nucleoplasm);GO:0005737(cytoplasm);GO:0005882(intermediate filament);GO:0005886(plasma membrane);GO:0005911(cell-cell junction);GO:0005912(adherens junction);GO:0007043(cell-cell junction assembly);GO:00071…	05412(Arrhythmogenic right ventricular cardiomyopathy)
80	hsa-miR-10a-3p_R-1	ENST00000070846	ENSG00000057294	PKP2	plakophilin 2 [Source:HGNC Symbol;Acc:HGNC:9024]	75	-12.27	1	1	2	GO:0001533(cornified envelope);GO:0002159(desmosome assembly);GO:0002934(desmosome organization);GO:0005080(protein kinase C binding);GO:0005515(protein binding);GO:0005634(nucleus);GO:0005654(nucleoplasm);GO:0005737(cytoplasm);GO:0005882(intermediate filament);GO:0005886(plasma membrane);GO:0005911(cell-cell junction);GO:0005912(adherens junction);GO:0007043(cell-cell junction assembly);GO:00071…	05412(Arrhythmogenic right ventricular cardiomyopathy)
81	hsa-miR-1298-5p	ENST00000070846	ENSG00000057294	PKP2	plakophilin 2 [Source:HGNC Symbol;Acc:HGNC:9024]	58	-17.03	1	1	2	GO:0001533(cornified envelope);GO:0002159(desmosome assembly);GO:0002934(desmosome organization);GO:0005080(protein kinase C binding);GO:0005515(protein binding);GO:0005634(nucleus);GO:0005654(nucleoplasm);GO:0005737(cytoplasm);GO:0005882(intermediate filament);GO:0005886(plasma membrane);GO:0005911(cell-cell junction);GO:0005912(adherens junction);GO:0007043(cell-cell junction assembly);GO:00071…	05412(Arrhythmogenic right ventricular cardiomyopathy)
82	hsa-miR-760_R+2	ENST00000070846	ENSG00000057294	PKP2	plakophilin 2 [Source:HGNC Symbol;Acc:HGNC:9024]	96	-16.5	1	1	2	GO:0001533(cornified envelope);GO:0002159(desmosome assembly);GO:0002934(desmosome organization);GO:0005080(protein kinase C binding);GO:0005515(protein binding);GO:0005634(nucleus);GO:0005654(nucleoplasm);GO:0005737(cytoplasm);GO:0005882(intermediate filament);GO:0005886(plasma membrane);GO:0005911(cell-cell junction);GO:0005912(adherens junction);GO:0007043(cell-cell junction assembly);GO:00071…	05412(Arrhythmogenic right ventricular cardiomyopathy)
83	hsa-miR-760_R+2	ENST00000072644	ENSG00000058799	YIPF1	Yip1 domain family member 1 [Source:HGNC Symbol;Acc:HGNC:25231]	93	-17.46	1	1	2	GO:0000138(Golgi trans cisterna);GO:0005515(protein binding);GO:0005654(nucleoplasm);GO:0005768(endosome);GO:0005794(Golgi apparatus);GO:0005797(Golgi medial cisterna);GO:0005802(trans-Golgi network);GO:0005886(plasma membrane);GO:0016020(membrane);GO:0016021(integral component of membrane);GO:0016192(vesicle-mediated transport);GO:0030133(transport vesicle);GO:0031267(small GTPase binding);GO:00…	-
84	hsa-miR-101-5p_L+1R-1	ENST00000074304	ENSG00000040933	INPP4A	inositol polyphosphate-4-phosphatase type I A [Source:HGNC Symbol;Acc:HGNC:6074]	93	-11.1	1	1	2	GO:0005515(protein binding);GO:0005634(nucleus);GO:0005654(nucleoplasm);GO:0005737(cytoplasm);GO:0005768(endosome);GO:0005829(cytosol);GO:0005886(plasma membrane);GO:0006629(lipid metabolic process);GO:0006661(phosphatidylinositol biosynthetic process);GO:0006793(phosphorus metabolic process);GO:0007165(signal transduction);GO:0014069(postsynaptic density);GO:0016020(membrane);GO:0016316(phosphat…	00562(Inositol phosphate metabolism);01100(Metabolic pathways);04070(Phosphatidylinositol signaling system)
85	hsa-miR-1343-3p	ENST00000075120	ENSG00000059804	SLC2A3	solute carrier family 2 member 3 [Source:HGNC Symbol;Acc:HGNC:11007]	80	-17.13	1	1	2	GO:0005354(galactose transmembrane transporter activity);GO:0005355(glucose transmembrane transporter activity);GO:0005515(protein binding);GO:0005536(glucose binding);GO:0005886(plasma membrane);GO:0005887(integral component of plasma membrane);GO:0005975(carbohydrate metabolic process);GO:0008643(carbohydrate transport);GO:0015149(hexose transmembrane transporter activity);GO:0015749(monosaccha…	-
86	hsa-miR-4524a-3p	ENST00000078429	ENSG00000088256	GNA11	G protein subunit alpha 11 [Source:HGNC Symbol;Acc:HGNC:4379]	65	-16.15	1	1	2	GO:0000166(nucleotide binding);GO:0001501(skeletal system development);GO:0001508(action potential);GO:0001664(G protein-coupled receptor binding);GO:0001750(photoreceptor outer segment);GO:0003924(GTPase activity);GO:0005515(protein binding);GO:0005525(GTP binding);GO:0005737(cytoplasm);GO:0005765(lysosomal membrane);GO:0005834(heterotrimeric G-protein complex);GO:0005886(plasma membrane);GO:000…	04020(Calcium signaling pathway);04022(cGMP-PKG signaling pathway);04270(Vascular smooth muscle contraction);04540(Gap junction);04725(Cholinergic synapse);04730(Long-term depression);04911(Insulin secretion);04912(GnRH signaling pathway);04925(Aldosterone synthesis and secretion);04927(Cortisol synthesis and secretion);04928(Parathyroid hormone synthesis, secretion and action);04929(GnRH secreti…
87	hsa-miR-4524a-3p	ENST00000083182	ENSG00000062725	APPBP2	amyloid beta precursor protein binding protein 2 [Source:HGNC Symbol;Acc:HGNC:622]	51	-13.64	1	1	2	GO:0003777(microtubule motor activity);GO:0005515(protein binding);GO:0005634(nucleus);GO:0005654(nucleoplasm);GO:0005737(cytoplasm);GO:0005856(cytoskeleton);GO:0005874(microtubule);GO:0005875(microtubule associated complex);GO:0006886(intracellular protein transport);GO:0015031(protein transport);GO:0016020(membrane);GO:0016567(protein ubiquitination);GO:0030659(cytoplasmic vesicle membrane);GO:…	-
88	hsa-miR-4524a-3p	ENST00000086933	ENSG00000063515	GSC2	goosecoid homeobox 2 [Source:HGNC Symbol;Acc:HGNC:4613]	62	-16.65	1	1	2	GO:0000785(chromatin);GO:0000978(RNA polymerase II cis-regulatory region sequence-specific DNA binding);GO:0000981(DNA-binding transcription factor activity, RNA polymerase II-specific);GO:0003677(DNA binding);GO:0003700(DNA-binding transcription factor activity);GO:0005515(protein binding);GO:0005634(nucleus);GO:0006355(regulation of DNA-templated transcription);GO:0006357(regulation of transcri…	-
89	hsa-miR-760_R+2	ENST00000155674	ENSG00000069998	HDHD5	haloacid dehalogenase like hydrolase domain containing 5 [Source:HGNC Symbol;Acc:HGNC:1843]	55	-13.57	1	1	2	GO:0005739(mitochondrion);GO:0046474(glycerophospholipid biosynthetic process)	-
90	bta-miR-378_R+1	ENST00000155926	ENSG00000071575	TRIB2	tribbles pseudokinase 2 [Source:HGNC Symbol;Acc:HGNC:30809]	54	-16.76	1	1	2	GO:0004672(protein kinase activity);GO:0004860(protein kinase inhibitor activity);GO:0005515(protein binding);GO:0005524(ATP binding);GO:0005634(nucleus);GO:0005737(cytoplasm);GO:0005856(cytoskeleton);GO:0006468(protein phosphorylation);GO:0006469(negative regulation of protein kinase activity);GO:0031434(mitogen-activated protein kinase kinase binding);GO:0031625(ubiquitin protein ligase binding…	-
91	bta-miR-378_R+2	ENST00000155926	ENSG00000071575	TRIB2	tribbles pseudokinase 2 [Source:HGNC Symbol;Acc:HGNC:30809]	54	-17.06	1	1	2	GO:0004672(protein kinase activity);GO:0004860(protein kinase inhibitor activity);GO:0005515(protein binding);GO:0005524(ATP binding);GO:0005634(nucleus);GO:0005737(cytoplasm);GO:0005856(cytoskeleton);GO:0006468(protein phosphorylation);GO:0006469(negative regulation of protein kinase activity);GO:0031434(mitogen-activated protein kinase kinase binding);GO:0031625(ubiquitin protein ligase binding…	-
92	hsa-miR-4524a-3p	ENST00000155926	ENSG00000071575	TRIB2	tribbles pseudokinase 2 [Source:HGNC Symbol;Acc:HGNC:30809]	89	-16.72	1	1	2	GO:0004672(protein kinase activity);GO:0004860(protein kinase inhibitor activity);GO:0005515(protein binding);GO:0005524(ATP binding);GO:0005634(nucleus);GO:0005737(cytoplasm);GO:0005856(cytoskeleton);GO:0006468(protein phosphorylation);GO:0006469(negative regulation of protein kinase activity);GO:0031434(mitogen-activated protein kinase kinase binding);GO:0031625(ubiquitin protein ligase binding…	-
93	nle-miR-378d_R+3	ENST00000155926	ENSG00000071575	TRIB2	tribbles pseudokinase 2 [Source:HGNC Symbol;Acc:HGNC:30809]	54	-16.76	1	1	2	GO:0004672(protein kinase activity);GO:0004860(protein kinase inhibitor activity);GO:0005515(protein binding);GO:0005524(ATP binding);GO:0005634(nucleus);GO:0005737(cytoplasm);GO:0005856(cytoskeleton);GO:0006468(protein phosphorylation);GO:0006469(negative regulation of protein kinase activity);GO:0031434(mitogen-activated protein kinase kinase binding);GO:0031625(ubiquitin protein ligase binding…	-
94	hsa-miR-4524a-3p	ENST00000156471	ENSG00000021776	AQR	aquarius intron-binding spliceosomal factor [Source:HGNC Symbol;Acc:HGNC:29513]	66	-16.31	1	1	2	GO:0000166(nucleotide binding);GO:0000398(mRNA splicing, via spliceosome);GO:0003723(RNA binding);GO:0003724(RNA helicase activity);GO:0003727(single-stranded RNA binding);GO:0003729(mRNA binding);GO:0004386(helicase activity);GO:0005515(protein binding);GO:0005524(ATP binding);GO:0005634(nucleus);GO:0005654(nucleoplasm);GO:0005681(spliceosomal complex);GO:0006397(mRNA processing);GO:0008380(RNA …	03040(Spliceosome)
95	hsa-miR-1343-3p	ENST00000156476	ENSG00000167759	KLK13	kallikrein related peptidase 13 [Source:HGNC Symbol;Acc:HGNC:6361]	98	-17.2	1	1	2	GO:0004175(endopeptidase activity);GO:0004252(serine-type endopeptidase activity);GO:0005515(protein binding);GO:0005576(extracellular region);GO:0005615(extracellular space);GO:0005737(cytoplasm);GO:0006508(proteolysis);GO:0008233(peptidase activity);GO:0008236(serine-type peptidase activity);GO:0016485(protein processing);GO:0016787(hydrolase activity);GO:0030141(secretory granule)	-
96	hsa-miR-1343-3p	ENST00000157600	ENSG00000071282	LMCD1	LIM and cysteine rich domains 1 [Source:HGNC Symbol;Acc:HGNC:6633]	82	-18.06	1	1	2	GO:0000122(negative regulation of transcription by RNA polymerase II);GO:0003714(transcription corepressor activity);GO:0005515(protein binding);GO:0005634(nucleus);GO:0005654(nucleoplasm);GO:0005737(cytoplasm);GO:0008270(zinc ion binding);GO:0010611(regulation of cardiac muscle hypertrophy);GO:0046872(metal ion binding);GO:0070886(positive regulation of calcineurin-NFAT signaling cascade);GO:011…	-
97	hsa-miR-1343-3p	ENST00000157812	ENSG00000013275	PSMC4	proteasome 26S subunit, ATPase 4 [Source:HGNC Symbol;Acc:HGNC:9551]	90	-14.66	1	1	2	GO:0000166(nucleotide binding);GO:0000502(proteasome complex);GO:0001824(blastocyst development);GO:0005515(protein binding);GO:0005524(ATP binding);GO:0005634(nucleus);GO:0005654(nucleoplasm);GO:0005737(cytoplasm);GO:0005829(cytosol);GO:0006508(proteolysis);GO:0008540(proteasome regulatory particle, base subcomplex);GO:0016020(membrane);GO:0016234(inclusion body);GO:0016887(ATP hydrolysis activi…	03050(Proteasome);05010(Alzheimer disease);05012(Parkinson disease);05014(Amyotrophic lateral sclerosis);05016(Huntington disease);05017(Spinocerebellar ataxia);05020(Prion disease);05022(Pathways of neurodegeneration - multiple diseases);05169(Epstein-Barr virus infection)
98	bta-miR-378_R+1	ENST00000160373	ENSG00000077063	CTTNBP2	cortactin binding protein 2 [Source:HGNC Symbol;Acc:HGNC:15679]	99	-15.34	1	1	2	GO:0005515(protein binding);GO:0005737(cytoplasm);GO:0005938(cell cortex);GO:0007420(brain development);GO:0008021(synaptic vesicle);GO:0017124(SH3 domain binding);GO:0030054(cell junction);GO:0042995(cell projection);GO:0043197(dendritic spine);GO:0045202(synapse);GO:0050807(regulation of synapse organization);GO:0098871(postsynaptic actin cytoskeleton);GO:0098978(glutamatergic synapse);GO:19052…	-
99	bta-miR-378_R+2	ENST00000160373	ENSG00000077063	CTTNBP2	cortactin binding protein 2 [Source:HGNC Symbol;Acc:HGNC:15679]	99	-15.64	1	1	2	GO:0005515(protein binding);GO:0005737(cytoplasm);GO:0005938(cell cortex);GO:0007420(brain development);GO:0008021(synaptic vesicle);GO:0017124(SH3 domain binding);GO:0030054(cell junction);GO:0042995(cell projection);GO:0043197(dendritic spine);GO:0045202(synapse);GO:0050807(regulation of synapse organization);GO:0098871(postsynaptic actin cytoskeleton);GO:0098978(glutamatergic synapse);GO:19052…	-
100	hsa-miR-101-5p_L+1R-1	ENST00000160373	ENSG00000077063	CTTNBP2	cortactin binding protein 2 [Source:HGNC Symbol;Acc:HGNC:15679]	75	-10.39	1	1	2	GO:0005515(protein binding);GO:0005737(cytoplasm);GO:0005938(cell cortex);GO:0007420(brain development);GO:0008021(synaptic vesicle);GO:0017124(SH3 domain binding);GO:0030054(cell junction);GO:0042995(cell projection);GO:0043197(dendritic spine);GO:0045202(synapse);GO:0050807(regulation of synapse organization);GO:0098871(postsynaptic actin cytoskeleton);GO:0098978(glutamatergic synapse);GO:19052…	-
101	nle-miR-378d_R+3	ENST00000160373	ENSG00000077063	CTTNBP2	cortactin binding protein 2 [Source:HGNC Symbol;Acc:HGNC:15679]	99	-15.34	1	1	2	GO:0005515(protein binding);GO:0005737(cytoplasm);GO:0005938(cell cortex);GO:0007420(brain development);GO:0008021(synaptic vesicle);GO:0017124(SH3 domain binding);GO:0030054(cell junction);GO:0042995(cell projection);GO:0043197(dendritic spine);GO:0045202(synapse);GO:0050807(regulation of synapse organization);GO:0098871(postsynaptic actin cytoskeleton);GO:0098978(glutamatergic synapse);GO:19052…	-
102	hsa-miR-3609_R-2	ENST00000160740	ENSG00000079432	CIC	capicua transcriptional repressor [Source:HGNC Symbol;Acc:HGNC:14214]	94	-12.38	1	1	2	GO:0000122(negative regulation of transcription by RNA polymerase II);GO:0000785(chromatin);GO:0000977(RNA polymerase II transcription regulatory region sequence-specific DNA binding);GO:0000981(DNA-binding transcription factor activity, RNA polymerase II-specific);GO:0003677(DNA binding);GO:0003682(chromatin binding);GO:0005515(protein binding);GO:0005634(nucleus);GO:0005654(nucleoplasm);GO:0006…	05017(Spinocerebellar ataxia)
103	PC-3p-56299_89	ENST00000161559	ENSG00000079385	CEACAM1	CEA cell adhesion molecule 1 [Source:HGNC Symbol;Acc:HGNC:1814]	51	-16.29	1	1	2	GO:0001525(angiogenesis);GO:0001558(regulation of cell growth);GO:0001568(blood vessel development);GO:0001915(negative regulation of T cell mediated cytotoxicity);GO:0002682(regulation of immune system process);GO:0002859(negative regulation of natural killer cell mediated cytotoxicity directed against tumor cell target);GO:0003674(molecular_function);GO:0003779(actin binding);GO:0005515(protein…	-
104	PC-3p-86561_39	ENST00000161863	ENSG00000047188	YTHDC2	YTH domain containing 2 [Source:HGNC Symbol;Acc:HGNC:24721]	78	-15.51	1	1	2	GO:0000166(nucleotide binding);GO:0003676(nucleic acid binding);GO:0003723(RNA binding);GO:0003724(RNA helicase activity);GO:0004386(helicase activity);GO:0005515(protein binding);GO:0005524(ATP binding);GO:0005634(nucleus);GO:0005737(cytoplasm);GO:0005783(endoplasmic reticulum);GO:0007283(spermatogenesis);GO:0007286(spermatid development);GO:0008186(ATP-dependent activity, acting on RNA);GO:0016…	-
105	bta-miR-378_R+1	ENST00000162391	ENSG00000065970	FOXJ2	forkhead box J2 [Source:HGNC Symbol;Acc:HGNC:24818]	71	-19.95	1	1	2	GO:0000785(chromatin);GO:0000978(RNA polymerase II cis-regulatory region sequence-specific DNA binding);GO:0000981(DNA-binding transcription factor activity, RNA polymerase II-specific);GO:0001228(DNA-binding transcription activator activity, RNA polymerase II-specific);GO:0001650(fibrillar center);GO:0003677(DNA binding);GO:0003700(DNA-binding transcription factor activity);GO:0005515(protein bi…	-
106	hsa-miR-1298-5p	ENST00000162391	ENSG00000065970	FOXJ2	forkhead box J2 [Source:HGNC Symbol;Acc:HGNC:24818]	90	-14.54	1	1	2	GO:0000785(chromatin);GO:0000978(RNA polymerase II cis-regulatory region sequence-specific DNA binding);GO:0000981(DNA-binding transcription factor activity, RNA polymerase II-specific);GO:0001228(DNA-binding transcription activator activity, RNA polymerase II-specific);GO:0001650(fibrillar center);GO:0003677(DNA binding);GO:0003700(DNA-binding transcription factor activity);GO:0005515(protein bi…	-
107	hsa-miR-338-3p_R-1	ENST00000162391	ENSG00000065970	FOXJ2	forkhead box J2 [Source:HGNC Symbol;Acc:HGNC:24818]	60	-18.39	1	1	2	GO:0000785(chromatin);GO:0000978(RNA polymerase II cis-regulatory region sequence-specific DNA binding);GO:0000981(DNA-binding transcription factor activity, RNA polymerase II-specific);GO:0001228(DNA-binding transcription activator activity, RNA polymerase II-specific);GO:0001650(fibrillar center);GO:0003677(DNA binding);GO:0003700(DNA-binding transcription factor activity);GO:0005515(protein bi…	-
108	nle-miR-378d_R+3	ENST00000162391	ENSG00000065970	FOXJ2	forkhead box J2 [Source:HGNC Symbol;Acc:HGNC:24818]	71	-19.95	1	1	2	GO:0000785(chromatin);GO:0000978(RNA polymerase II cis-regulatory region sequence-specific DNA binding);GO:0000981(DNA-binding transcription factor activity, RNA polymerase II-specific);GO:0001228(DNA-binding transcription activator activity, RNA polymerase II-specific);GO:0001650(fibrillar center);GO:0003677(DNA binding);GO:0003700(DNA-binding transcription factor activity);GO:0005515(protein bi…	-
109	hsa-miR-101-5p_L+1R-1	ENST00000164227	ENSG00000069399	BCL3	BCL3 transcription coactivator [Source:HGNC Symbol;Acc:HGNC:998]	75	-15.36	1	1	2	GO:0002268(follicular dendritic cell differentiation);GO:0002315(marginal zone B cell differentiation);GO:0002455(humoral immune response mediated by circulating immunoglobulin);GO:0002467(germinal center formation);GO:0003713(transcription coactivator activity);GO:0003714(transcription corepressor activity);GO:0005515(protein binding);GO:0005634(nucleus);GO:0005654(nucleoplasm);GO:0005737(cytopl…	04625(C-type lectin receptor signaling pathway);04668(TNF signaling pathway)
110	hsa-miR-10a-3p_R-1	ENST00000165698	ENSG00000068615	REEP1	receptor accessory protein 1 [Source:HGNC Symbol;Acc:HGNC:25786]	61	-16.63	1	1	2	GO:0005515(protein binding);GO:0005737(cytoplasm);GO:0005739(mitochondrion);GO:0005783(endoplasmic reticulum);GO:0005789(endoplasmic reticulum membrane);GO:0005881(cytoplasmic microtubule);GO:0008017(microtubule binding);GO:0016020(membrane);GO:0016021(integral component of membrane);GO:0031849(olfactory receptor binding);GO:0031966(mitochondrial membrane);GO:0051205(protein insertion into membra…	-
111	hsa-miR-338-3p_R-1	ENST00000166345	ENSG00000071539	TRIP13	thyroid hormone receptor interactor 13 [Source:HGNC Symbol;Acc:HGNC:12307]	88	-17.71	1	1	2	GO:0000166(nucleotide binding);GO:0001556(oocyte maturation);GO:0001673(male germ cell nucleus);GO:0003712(transcription coregulator activity);GO:0005515(protein binding);GO:0005524(ATP binding);GO:0005634(nucleus);GO:0005694(chromosome);GO:0006302(double-strand break repair);GO:0006355(regulation of DNA-templated transcription);GO:0006366(transcription by RNA polymerase II);GO:0007094(mitotic sp…	-
112	PC-3p-86561_39	ENST00000167825	ENSG00000074964	ARHGEF10L	Rho guanine nucleotide exchange factor 10 like [Source:HGNC Symbol;Acc:HGNC:25540]	62	-13.29	1	1	2	GO:0005085(guanyl-nucleotide exchange factor activity);GO:0005096(GTPase activator activity);GO:0005515(protein binding);GO:0005737(cytoplasm);GO:0005829(cytosol);GO:0030036(actin cytoskeleton organization);GO:0032933(SREBP signaling pathway);GO:0050790(regulation of catalytic activity);GO:0051056(regulation of small GTPase mediated signal transduction);GO:0051496(positive regulation of stress fi…	-
113	hsa-miR-338-3p_R-1	ENST00000167825	ENSG00000074964	ARHGEF10L	Rho guanine nucleotide exchange factor 10 like [Source:HGNC Symbol;Acc:HGNC:25540]	97	-16.42	1	1	2	GO:0005085(guanyl-nucleotide exchange factor activity);GO:0005096(GTPase activator activity);GO:0005515(protein binding);GO:0005737(cytoplasm);GO:0005829(cytosol);GO:0030036(actin cytoskeleton organization);GO:0032933(SREBP signaling pathway);GO:0050790(regulation of catalytic activity);GO:0051056(regulation of small GTPase mediated signal transduction);GO:0051496(positive regulation of stress fi…	-
114	hsa-miR-1343-3p	ENST00000168148	ENSG00000072080	SPP2	secreted phosphoprotein 2 [Source:HGNC Symbol;Acc:HGNC:11256]	87	-19.8	1	1	2	GO:0001501(skeletal system development);GO:0004866(endopeptidase inhibitor activity);GO:0005576(extracellular region);GO:0005788(endoplasmic reticulum lumen);GO:0010951(negative regulation of endopeptidase activity);GO:0031089(platelet dense granule lumen);GO:0046849(bone remodeling);GO:0062023(collagen-containing extracellular matrix)	-
115	hsa-miR-338-5p_R-1	ENST00000168712	ENSG00000075388	FGF4	fibroblast growth factor 4 [Source:HGNC Symbol;Acc:HGNC:3682]	83	-11.74	1	1	2	GO:0001502(cartilage condensation);GO:0001934(positive regulation of protein phosphorylation);GO:0005104(fibroblast growth factor receptor binding);GO:0005576(extracellular region);GO:0005615(extracellular space);GO:0005737(cytoplasm);GO:0006915(apoptotic process);GO:0007165(signal transduction);GO:0007267(cell-cell signaling);GO:0008083(growth factor activity);GO:0008201(heparin binding);GO:0008…	04010(MAPK signaling pathway);04014(Ras signaling pathway);04015(Rap1 signaling pathway);04020(Calcium signaling pathway);04151(PI3K-Akt signaling pathway);04810(Regulation of actin cytoskeleton);05200(Pathways in cancer);05218(Melanoma);05224(Breast cancer);05226(Gastric cancer)
116	hsa-miR-4524a-3p	ENST00000168712	ENSG00000075388	FGF4	fibroblast growth factor 4 [Source:HGNC Symbol;Acc:HGNC:3682]	61	-12.05	1	1	2	GO:0001502(cartilage condensation);GO:0001934(positive regulation of protein phosphorylation);GO:0005104(fibroblast growth factor receptor binding);GO:0005576(extracellular region);GO:0005615(extracellular space);GO:0005737(cytoplasm);GO:0006915(apoptotic process);GO:0007165(signal transduction);GO:0007267(cell-cell signaling);GO:0008083(growth factor activity);GO:0008201(heparin binding);GO:0008…	04010(MAPK signaling pathway);04014(Ras signaling pathway);04015(Rap1 signaling pathway);04020(Calcium signaling pathway);04151(PI3K-Akt signaling pathway);04810(Regulation of actin cytoskeleton);05200(Pathways in cancer);05218(Melanoma);05224(Breast cancer);05226(Gastric cancer)
117	cgr-miR-1285_L+1R-4_1ss16GA	ENST00000168869	ENSG00000076344	RGS11	regulator of G protein signaling 11 [Source:HGNC Symbol;Acc:HGNC:9993]	63	-15.88	1	1	2	GO:0003924(GTPase activity);GO:0005096(GTPase activator activity);GO:0005886(plasma membrane);GO:0007186(G protein-coupled receptor signaling pathway);GO:0008277(regulation of G protein-coupled receptor signaling pathway);GO:0009968(negative regulation of signal transduction);GO:0031681(G-protein beta-subunit binding);GO:0032991(protein-containing complex);GO:0035556(intracellular signal transduc…	-
118	cgr-miR-1285_L+1R-4_1ss16GA	ENST00000169298	ENSG00000073849	ST6GAL1	ST6 beta-galactoside alpha-2,6-sialyltransferase 1 [Source:HGNC Symbol;Acc:HGNC:10860]	72	-16.63	1	1	2	GO:0000138(Golgi trans cisterna);GO:0000139(Golgi membrane);GO:0003835(beta-galactoside alpha-2,6-sialyltransferase activity);GO:0005515(protein binding);GO:0005576(extracellular region);GO:0005783(endoplasmic reticulum);GO:0005794(Golgi apparatus);GO:0005797(Golgi medial cisterna);GO:0006054(N-acetylneuraminate metabolic process);GO:0006486(protein glycosylation);GO:0006959(humoral immune respon…	00510(N-Glycan biosynthesis);00514(Other types of O-glycan biosynthesis);01100(Metabolic pathways)
119	hsa-miR-4524a-3p	ENST00000169551	ENSG00000075336	TIMM21	translocase of inner mitochondrial membrane 21 [Source:HGNC Symbol;Acc:HGNC:25010]	98	-17.75	1	1	2	GO:0003674(molecular_function);GO:0005515(protein binding);GO:0005739(mitochondrion);GO:0005743(mitochondrial inner membrane);GO:0005744(TIM23 mitochondrial import inner membrane translocase complex);GO:0006886(intracellular protein transport);GO:0015031(protein transport);GO:0016020(membrane);GO:0016021(integral component of membrane);GO:0030150(protein import into mitochondrial matrix);GO:00319…	-
120	hsa-miR-338-3p_R-1	ENST00000170630	ENSG00000077238	IL4R	interleukin 4 receptor [Source:HGNC Symbol;Acc:HGNC:6015]	88	-19.1	1	1	2	GO:0002376(immune system process);GO:0002532(production of molecular mediator involved in inflammatory response);GO:0002639(positive regulation of immunoglobulin production);GO:0004896(cytokine receptor activity);GO:0004913(interleukin-4 receptor activity);GO:0005515(protein binding);GO:0005576(extracellular region);GO:0005615(extracellular space);GO:0005654(nucleoplasm);GO:0005886(plasma membran…	04060(Cytokine-cytokine receptor interaction);04151(PI3K-Akt signaling pathway);04630(JAK-STAT signaling pathway);04640(Hematopoietic cell lineage);04658(Th1 and Th2 cell differentiation);04659(Th17 cell differentiation);05200(Pathways in cancer);05321(Inflammatory bowel disease)
121	hsa-miR-4524a-3p	ENST00000170630	ENSG00000077238	IL4R	interleukin 4 receptor [Source:HGNC Symbol;Acc:HGNC:6015]	88	-15.98	1	1	2	GO:0002376(immune system process);GO:0002532(production of molecular mediator involved in inflammatory response);GO:0002639(positive regulation of immunoglobulin production);GO:0004896(cytokine receptor activity);GO:0004913(interleukin-4 receptor activity);GO:0005515(protein binding);GO:0005576(extracellular region);GO:0005615(extracellular space);GO:0005654(nucleoplasm);GO:0005886(plasma membran…	04060(Cytokine-cytokine receptor interaction);04151(PI3K-Akt signaling pathway);04630(JAK-STAT signaling pathway);04640(Hematopoietic cell lineage);04658(Th1 and Th2 cell differentiation);04659(Th17 cell differentiation);05200(Pathways in cancer);05321(Inflammatory bowel disease)
122	hsa-miR-4524a-3p	ENST00000171887	ENSG00000079308	TNS1	tensin 1 [Source:HGNC Symbol;Acc:HGNC:11973]	68	-16.94	1	1	2	GO:0003723(RNA binding);GO:0003779(actin binding);GO:0005515(protein binding);GO:0005737(cytoplasm);GO:0005856(cytoskeleton);GO:0005925(focal adhesion);GO:0007044(cell-substrate junction assembly);GO:0009986(cell surface);GO:0010761(fibroblast migration);GO:0030054(cell junction);GO:0030055(cell-substrate junction)	-
123	hsa-miR-338-5p_R-1	ENST00000173527	ENSG00000066583	ISOC1	isochorismatase domain containing 1 [Source:HGNC Symbol;Acc:HGNC:24254]	95	-12.84	1	1	2	GO:0003674(molecular_function);GO:0005515(protein binding);GO:0005737(cytoplasm);GO:0005777(peroxisome);GO:0008150(biological_process)	-
124	hsa-miR-3609_R-2	ENST00000173527	ENSG00000066583	ISOC1	isochorismatase domain containing 1 [Source:HGNC Symbol;Acc:HGNC:24254]	97	-10.4	1	1	2	GO:0003674(molecular_function);GO:0005515(protein binding);GO:0005737(cytoplasm);GO:0005777(peroxisome);GO:0008150(biological_process)	-
125	PC-3p-56299_89	ENST00000174653	ENSG00000070718	AP3M2	adaptor related protein complex 3 subunit mu 2 [Source:HGNC Symbol;Acc:HGNC:570]	83	-15.78	1	1	2	GO:0005515(protein binding);GO:0005769(early endosome);GO:0005794(Golgi apparatus);GO:0006886(intracellular protein transport);GO:0006897(endocytosis);GO:0008089(anterograde axonal transport);GO:0015031(protein transport);GO:0016020(membrane);GO:0016183(synaptic vesicle coating);GO:0016192(vesicle-mediated transport);GO:0030119(AP-type membrane coat adaptor complex);GO:0030123(AP-3 adaptor comple…	04142(Lysosome)
126	hsa-miR-101-5p_L+1R-1	ENST00000174653	ENSG00000070718	AP3M2	adaptor related protein complex 3 subunit mu 2 [Source:HGNC Symbol;Acc:HGNC:570]	76	-14.96	1	1	2	GO:0005515(protein binding);GO:0005769(early endosome);GO:0005794(Golgi apparatus);GO:0006886(intracellular protein transport);GO:0006897(endocytosis);GO:0008089(anterograde axonal transport);GO:0015031(protein transport);GO:0016020(membrane);GO:0016183(synaptic vesicle coating);GO:0016192(vesicle-mediated transport);GO:0030119(AP-type membrane coat adaptor complex);GO:0030123(AP-3 adaptor comple…	04142(Lysosome)
127	hsa-miR-4524a-3p	ENST00000174653	ENSG00000070718	AP3M2	adaptor related protein complex 3 subunit mu 2 [Source:HGNC Symbol;Acc:HGNC:570]	68	-19.97	1	1	2	GO:0005515(protein binding);GO:0005769(early endosome);GO:0005794(Golgi apparatus);GO:0006886(intracellular protein transport);GO:0006897(endocytosis);GO:0008089(anterograde axonal transport);GO:0015031(protein transport);GO:0016020(membrane);GO:0016183(synaptic vesicle coating);GO:0016192(vesicle-mediated transport);GO:0030119(AP-type membrane coat adaptor complex);GO:0030123(AP-3 adaptor comple…	04142(Lysosome)
128	hsa-miR-4524a-3p	ENST00000175238	ENSG00000069206	ADAM7	ADAM metallopeptidase domain 7 [Source:HGNC Symbol;Acc:HGNC:214]	58	-12.87	1	1	2	GO:0004175(endopeptidase activity);GO:0004222(metalloendopeptidase activity);GO:0005886(plasma membrane);GO:0006508(proteolysis);GO:0008237(metallopeptidase activity);GO:0016020(membrane);GO:0016021(integral component of membrane)	-
129	hsa-miR-101-5p_L+1R-1	ENST00000176763	ENSG00000072786	STK10	serine/threonine kinase 10 [Source:HGNC Symbol;Acc:HGNC:11388]	87	-18.53	1	1	2	GO:0000166(nucleotide binding);GO:0004672(protein kinase activity);GO:0004674(protein serine/threonine kinase activity);GO:0004712(protein serine/threonine/tyrosine kinase activity);GO:0005515(protein binding);GO:0005524(ATP binding);GO:0005829(cytosol);GO:0005886(plasma membrane);GO:0006468(protein phosphorylation);GO:0007049(cell cycle);GO:0016020(membrane);GO:0016301(kinase activity);GO:001631…	04914(Progesterone-mediated oocyte maturation)
130	hsa-miR-3609_R-2	ENST00000177694	ENSG00000073861	TBX21	T-box transcription factor 21 [Source:HGNC Symbol;Acc:HGNC:11599]	81	-15.88	1	1	2	GO:0000122(negative regulation of transcription by RNA polymerase II);GO:0000976(transcription cis-regulatory region binding);GO:0000978(RNA polymerase II cis-regulatory region sequence-specific DNA binding);GO:0000981(DNA-binding transcription factor activity, RNA polymerase II-specific);GO:0001227(DNA-binding transcription repressor activity, RNA polymerase II-specific);GO:0001228(DNA-binding t…	04658(Th1 and Th2 cell differentiation);04659(Th17 cell differentiation);05321(Inflammatory bowel disease)
131	hsa-miR-10a-3p_R-1	ENST00000180173	ENSG00000003987	MTMR7	myotubularin related protein 7 [Source:HGNC Symbol;Acc:HGNC:7454]	60	-13.13	1	1	2	GO:0004438(phosphatidylinositol-3-phosphatase activity);GO:0004725(protein tyrosine phosphatase activity);GO:0005515(protein binding);GO:0005737(cytoplasm);GO:0005829(cytosol);GO:0006470(protein dephosphorylation);GO:0006629(lipid metabolic process);GO:0006661(phosphatidylinositol biosynthetic process);GO:0012505(endomembrane system);GO:0016020(membrane);GO:0016311(dephosphorylation);GO:0016312(i…	00562(Inositol phosphate metabolism);01100(Metabolic pathways);04070(Phosphatidylinositol signaling system)
132	PC-3p-56299_89	ENST00000181383	ENSG00000080618	CPB2	carboxypeptidase B2 [Source:HGNC Symbol;Acc:HGNC:2300]	98	-17.84	1	1	2	GO:0003331(positive regulation of extracellular matrix constituent secretion);GO:0004180(carboxypeptidase activity);GO:0004181(metallocarboxypeptidase activity);GO:0005576(extracellular region);GO:0005615(extracellular space);GO:0006508(proteolysis);GO:0007596(blood coagulation);GO:0007599(hemostasis);GO:0008233(peptidase activity);GO:0008237(metallopeptidase activity);GO:0008270(zinc ion binding…	04610(Complement and coagulation cascades);04972(Pancreatic secretion);04974(Protein digestion and absorption)
133	hsa-miR-10a-3p_R-1	ENST00000181839	ENSG00000065883	CDK13	cyclin dependent kinase 13 [Source:HGNC Symbol;Acc:HGNC:1733]	61	-13.37	1	1	2	GO:0000166(nucleotide binding);GO:0000307(cyclin-dependent protein kinase holoenzyme complex);GO:0000380(alternative mRNA splicing, via spliceosome);GO:0002945(cyclin K-CDK13 complex);GO:0003723(RNA binding);GO:0004672(protein kinase activity);GO:0004674(protein serine/threonine kinase activity);GO:0004693(cyclin-dependent protein serine/threonine kinase activity);GO:0004712(protein serine/threon…	-
134	hsa-miR-338-5p_R-1	ENST00000181839	ENSG00000065883	CDK13	cyclin dependent kinase 13 [Source:HGNC Symbol;Acc:HGNC:1733]	51	-14.79	1	1	2	GO:0000166(nucleotide binding);GO:0000307(cyclin-dependent protein kinase holoenzyme complex);GO:0000380(alternative mRNA splicing, via spliceosome);GO:0002945(cyclin K-CDK13 complex);GO:0003723(RNA binding);GO:0004672(protein kinase activity);GO:0004674(protein serine/threonine kinase activity);GO:0004693(cyclin-dependent protein serine/threonine kinase activity);GO:0004712(protein serine/threon…	-
135	PC-3p-86561_39	ENST00000184266	ENSG00000065518	NDUFB4	NADH:ubiquinone oxidoreductase subunit B4 [Source:HGNC Symbol;Acc:HGNC:7699]	94	-13.68	1	1	2	GO:0005654(nucleoplasm);GO:0005739(mitochondrion);GO:0005743(mitochondrial inner membrane);GO:0005747(mitochondrial respiratory chain complex I);GO:0006120(mitochondrial electron transport, NADH to ubiquinone);GO:0006979(response to oxidative stress);GO:0008137(NADH dehydrogenase (ubiquinone) activity);GO:0009060(aerobic respiration);GO:0016020(membrane);GO:0016021(integral component of membrane)…	00190(Oxidative phosphorylation);01100(Metabolic pathways);04714(Thermogenesis);04723(Retrograde endocannabinoid signaling);04932(Non-alcoholic fatty liver disease);05010(Alzheimer disease);05012(Parkinson disease);05014(Amyotrophic lateral sclerosis);05016(Huntington disease);05020(Prion disease);05022(Pathways of neurodegeneration - multiple diseases)
136	hsa-miR-1298-5p	ENST00000184266	ENSG00000065518	NDUFB4	NADH:ubiquinone oxidoreductase subunit B4 [Source:HGNC Symbol;Acc:HGNC:7699]	86	-17.22	1	1	2	GO:0005654(nucleoplasm);GO:0005739(mitochondrion);GO:0005743(mitochondrial inner membrane);GO:0005747(mitochondrial respiratory chain complex I);GO:0006120(mitochondrial electron transport, NADH to ubiquinone);GO:0006979(response to oxidative stress);GO:0008137(NADH dehydrogenase (ubiquinone) activity);GO:0009060(aerobic respiration);GO:0016020(membrane);GO:0016021(integral component of membrane)…	00190(Oxidative phosphorylation);01100(Metabolic pathways);04714(Thermogenesis);04723(Retrograde endocannabinoid signaling);04932(Non-alcoholic fatty liver disease);05010(Alzheimer disease);05012(Parkinson disease);05014(Amyotrophic lateral sclerosis);05016(Huntington disease);05020(Prion disease);05022(Pathways of neurodegeneration - multiple diseases)
137	bta-miR-378_R+1	ENST00000185150	ENSG00000068912	ERLEC1	endoplasmic reticulum lectin 1 [Source:HGNC Symbol;Acc:HGNC:25222]	66	-14.93	1	1	2	GO:0005515(protein binding);GO:0005783(endoplasmic reticulum);GO:0005788(endoplasmic reticulum lumen);GO:0030433(ubiquitin-dependent ERAD pathway);GO:0030968(endoplasmic reticulum unfolded protein response);GO:0036503(ERAD pathway);GO:0044322(endoplasmic reticulum quality control compartment);GO:0051082(unfolded protein binding);GO:1904153(negative regulation of retrograde protein transport, ER t…	04141(Protein processing in endoplasmic reticulum)
138	bta-miR-378_R+2	ENST00000185150	ENSG00000068912	ERLEC1	endoplasmic reticulum lectin 1 [Source:HGNC Symbol;Acc:HGNC:25222]	66	-15.23	1	1	2	GO:0005515(protein binding);GO:0005783(endoplasmic reticulum);GO:0005788(endoplasmic reticulum lumen);GO:0030433(ubiquitin-dependent ERAD pathway);GO:0030968(endoplasmic reticulum unfolded protein response);GO:0036503(ERAD pathway);GO:0044322(endoplasmic reticulum quality control compartment);GO:0051082(unfolded protein binding);GO:1904153(negative regulation of retrograde protein transport, ER t…	04141(Protein processing in endoplasmic reticulum)
139	nle-miR-378d_R+3	ENST00000185150	ENSG00000068912	ERLEC1	endoplasmic reticulum lectin 1 [Source:HGNC Symbol;Acc:HGNC:25222]	66	-14.93	1	1	2	GO:0005515(protein binding);GO:0005783(endoplasmic reticulum);GO:0005788(endoplasmic reticulum lumen);GO:0030433(ubiquitin-dependent ERAD pathway);GO:0030968(endoplasmic reticulum unfolded protein response);GO:0036503(ERAD pathway);GO:0044322(endoplasmic reticulum quality control compartment);GO:0051082(unfolded protein binding);GO:1904153(negative regulation of retrograde protein transport, ER t…	04141(Protein processing in endoplasmic reticulum)
140	hsa-miR-338-3p_R-1	ENST00000185206	ENSG00000112782	CLIC5	chloride intracellular channel 5 [Source:HGNC Symbol;Acc:HGNC:13517]	76	-19.68	1	1	2	GO:0005244(voltage-gated ion channel activity);GO:0005254(chloride channel activity);GO:0005515(protein binding);GO:0005737(cytoplasm);GO:0005794(Golgi apparatus);GO:0005815(microtubule organizing center);GO:0005856(cytoskeleton);GO:0005886(plasma membrane);GO:0005938(cell cortex);GO:0006749(glutathione metabolic process);GO:0006811(ion transport);GO:0006821(chloride transport);GO:0007565(female …	-
141	hsa-miR-338-5p_R-1	ENST00000188790	ENSG00000078098	FAP	fibroblast activation protein alpha [Source:HGNC Symbol;Acc:HGNC:3590]	83	-11.2	1	1	2	GO:0001525(angiogenesis);GO:0002020(protease binding);GO:0004175(endopeptidase activity);GO:0004252(serine-type endopeptidase activity);GO:0005178(integrin binding);GO:0005515(protein binding);GO:0005576(extracellular region);GO:0005615(extracellular space);GO:0005737(cytoplasm);GO:0005886(plasma membrane);GO:0005925(focal adhesion);GO:0006508(proteolysis);GO:0006915(apoptotic process);GO:0007155…	-
142	hsa-miR-1343-3p	ENST00000191018	ENSG00000064601	CTSA	cathepsin A [Source:HGNC Symbol;Acc:HGNC:9251]	97	-15.86	1	1	2	GO:0004180(carboxypeptidase activity);GO:0004185(serine-type carboxypeptidase activity);GO:0005576(extracellular region);GO:0005764(lysosome);GO:0005783(endoplasmic reticulum);GO:0006508(proteolysis);GO:0006886(intracellular protein transport);GO:0008047(enzyme activator activity);GO:0008233(peptidase activity);GO:0016020(membrane);GO:0016787(hydrolase activity);GO:0031647(regulation of protein s…	04142(Lysosome);04614(Renin-angiotensin system)
143	hsa-miR-1343-3p	ENST00000192788	ENSG00000065060	UHRF1BP1	UHRF1 binding protein 1 [Source:HGNC Symbol;Acc:HGNC:21216]	98	-17.66	1	1	2	GO:0005515(protein binding);GO:0042802(identical protein binding);GO:0042826(histone deacetylase binding)	-
144	hsa-miR-508-3p	ENST00000193322	ENSG00000081087	OSTM1	osteoclastogenesis associated transmembrane protein 1 [Source:HGNC Symbol;Acc:HGNC:21652]	67	-15.41	1	1	2	GO:0005515(protein binding);GO:0005764(lysosome);GO:0005765(lysosomal membrane);GO:0005829(cytosol);GO:0016020(membrane);GO:0016021(integral component of membrane);GO:0030316(osteoclast differentiation);GO:0030321(transepithelial chloride transport);GO:0034707(chloride channel complex)	-
145	hsa-miR-3609_R-2	ENST00000193391	ENSG00000081148	IMPG2	interphotoreceptor matrix proteoglycan 2 [Source:HGNC Symbol;Acc:HGNC:18362]	88	-17.56	1	1	2	GO:0005201(extracellular matrix structural constituent);GO:0005540(hyaluronic acid binding);GO:0005576(extracellular region);GO:0007601(visual perception);GO:0008104(protein localization);GO:0008201(heparin binding);GO:0016020(membrane);GO:0016021(integral component of membrane);GO:0030198(extracellular matrix organization);GO:0031012(extracellular matrix);GO:0033165(interphotoreceptor matrix);GO…	-
146	hsa-miR-183-3p_L-1R+1	ENST00000194130	ENSG00000081800	SLC13A1	solute carrier family 13 member 1 [Source:HGNC Symbol;Acc:HGNC:10916]	63	-14.85	1	1	2	GO:0005886(plasma membrane);GO:0006811(ion transport);GO:0006814(sodium ion transport);GO:0008271(secondary active sulfate transmembrane transporter activity);GO:0008272(sulfate transport);GO:0015293(symporter activity);GO:0015382(sodium:sulfate symporter activity);GO:0016020(membrane);GO:0016021(integral component of membrane);GO:0022857(transmembrane transporter activity);GO:0055085(transmembra…	-
147	hsa-miR-101-5p_L+1R-1	ENST00000194672	ENSG00000082269	FAM135A	family with sequence similarity 135 member A [Source:HGNC Symbol;Acc:HGNC:21084]	58	-11.66	1	1	2	GO:0044255(cellular lipid metabolic process)	-
148	hsa-miR-1343-3p	ENST00000194672	ENSG00000082269	FAM135A	family with sequence similarity 135 member A [Source:HGNC Symbol;Acc:HGNC:21084]	80	-15.08	1	1	2	GO:0044255(cellular lipid metabolic process)	-
149	hsa-miR-4524a-3p	ENST00000194672	ENSG00000082269	FAM135A	family with sequence similarity 135 member A [Source:HGNC Symbol;Acc:HGNC:21084]	76	-15.16	1	1	2	GO:0044255(cellular lipid metabolic process)	-
150	hsa-miR-508-3p	ENST00000194672	ENSG00000082269	FAM135A	family with sequence similarity 135 member A [Source:HGNC Symbol;Acc:HGNC:21084]	93	-13.99	1	1	2	GO:0044255(cellular lipid metabolic process)	-
151	hsa-miR-760_R+2	ENST00000194900	ENSG00000082458	DLG3	discs large MAGUK scaffold protein 3 [Source:HGNC Symbol;Acc:HGNC:2902]	98	-17.38	1	1	2	GO:0001736(establishment of planar polarity);GO:0005515(protein binding);GO:0005615(extracellular space);GO:0005737(cytoplasm);GO:0005829(cytosol);GO:0005886(plasma membrane);GO:0005911(cell-cell junction);GO:0005912(adherens junction);GO:0005923(bicellular tight junction);GO:0008285(negative regulation of cell population proliferation);GO:0016323(basolateral plasma membrane);GO:0019900(kinase bi…	04390(Hippo signaling pathway);04530(Tight junction);05165(Human papillomavirus infection)
152	hsa-miR-3609_R-2	ENST00000196061	ENSG00000083444	PLOD1	procollagen-lysine,2-oxoglutarate 5-dioxygenase 1 [Source:HGNC Symbol;Acc:HGNC:9081]	59	-11.06	1	1	2	GO:0001666(response to hypoxia);GO:0005506(iron ion binding);GO:0005515(protein binding);GO:0005783(endoplasmic reticulum);GO:0005789(endoplasmic reticulum membrane);GO:0008475(procollagen-lysine 5-dioxygenase activity);GO:0008544(epidermis development);GO:0016020(membrane);GO:0016491(oxidoreductase activity);GO:0016705(oxidoreductase activity, acting on paired donors, with incorporation or reduc…	00310(Lysine degradation);01100(Metabolic pathways)
153	hsa-miR-615-3p_R-1	ENST00000196482	ENSG00000083812	ZNF324	zinc finger protein 324 [Source:HGNC Symbol;Acc:HGNC:14096]	90	-16.97	1	1	2	GO:0000082(G1/S transition of mitotic cell cycle);GO:0000978(RNA polymerase II cis-regulatory region sequence-specific DNA binding);GO:0000981(DNA-binding transcription factor activity, RNA polymerase II-specific);GO:0003674(molecular_function);GO:0003677(DNA binding);GO:0005575(cellular_component);GO:0005634(nucleus);GO:0006355(regulation of DNA-templated transcription);GO:0006357(regulation of …	05168(Herpes simplex virus 1 infection)
154	hsa-miR-338-5p_R-1	ENST00000197268	ENSG00000084444	FAM234B	family with sequence similarity 234 member B [Source:HGNC Symbol;Acc:HGNC:29288]	67	-14.05	1	1	2	GO:0005737(cytoplasm);GO:0005794(Golgi apparatus);GO:0005856(cytoskeleton);GO:0016020(membrane);GO:0016021(integral component of membrane)	-
155	hsa-miR-183-3p_L-1R+1	ENST00000198767	ENSG00000085721	RRN3	RRN3 homolog, RNA polymerase I transcription factor [Source:HGNC Symbol;Acc:HGNC:30346]	88	-15.48	1	1	2	GO:0001042(RNA polymerase I core binding);GO:0001164(RNA polymerase I core promoter sequence-specific DNA binding);GO:0001181(RNA polymerase I general transcription initiation factor activity);GO:0001188(RNA polymerase I preinitiation complex assembly);GO:0001701(in utero embryonic development);GO:0005634(nucleus);GO:0005654(nucleoplasm);GO:0005730(nucleolus);GO:0006352(DNA-templated transcriptio…	-
156	hsa-miR-338-3p_R-1	ENST00000199320	ENSG00000086189	DIMT1	DIM1 rRNA methyltransferase and ribosome maturation factor [Source:HGNC Symbol;Acc:HGNC:30217]	95	-11.24	1	1	2	GO:0000154(rRNA modification);GO:0000179(rRNA (adenine-N6,N6-)-dimethyltransferase activity);GO:0003723(RNA binding);GO:0005634(nucleus);GO:0005654(nucleoplasm);GO:0005730(nucleolus);GO:0005759(mitochondrial matrix);GO:0005829(cytosol);GO:0006364(rRNA processing);GO:0008168(methyltransferase activity);GO:0008649(rRNA methyltransferase activity);GO:0016740(transferase activity);GO:0031167(rRNA met…	-
157	hsa-miR-4524a-3p	ENST00000199389	ENSG00000086232	EIF2AK1	eukaryotic translation initiation factor 2 alpha kinase 1 [Source:HGNC Symbol;Acc:HGNC:24921]	82	-18.92	1	1	2	GO:0000166(nucleotide binding);GO:0002526(acute inflammatory response);GO:0003743(translation initiation factor activity);GO:0004672(protein kinase activity);GO:0004674(protein serine/threonine kinase activity);GO:0004694(eukaryotic translation initiation factor 2alpha kinase activity);GO:0004712(protein serine/threonine/tyrosine kinase activity);GO:0005515(protein binding);GO:0005524(ATP binding…	04141(Protein processing in endoplasmic reticulum);05160(Hepatitis C);05162(Measles);05168(Herpes simplex virus 1 infection)
158	hsa-miR-1343-3p	ENST00000199448	ENSG00000086289	EPDR1	ependymin related 1 [Source:HGNC Symbol;Acc:HGNC:17572]	80	-14.83	1	1	2	GO:0005509(calcium ion binding);GO:0005515(protein binding);GO:0005543(phospholipid binding);GO:0005576(extracellular region);GO:0005764(lysosome);GO:0007160(cell-matrix adhesion);GO:0008289(lipid binding);GO:0042802(identical protein binding);GO:0043202(lysosomal lumen);GO:0110165(cellular anatomical entity);GO:1905573(ganglioside GM1 binding);GO:1990764(myofibroblast contraction)	-
159	hsa-miR-101-5p_L+1R-1	ENST00000199814	ENSG00000086589	RBM22	RNA binding motif protein 22 [Source:HGNC Symbol;Acc:HGNC:25503]	98	-13.2	1	1	2	GO:0000398(mRNA splicing, via spliceosome);GO:0000974(Prp19 complex);GO:0003676(nucleic acid binding);GO:0003723(RNA binding);GO:0005515(protein binding);GO:0005634(nucleus);GO:0005654(nucleoplasm);GO:0005681(spliceosomal complex);GO:0005737(cytoplasm);GO:0006397(mRNA processing);GO:0008380(RNA splicing);GO:0017070(U6 snRNA binding);GO:0033120(positive regulation of RNA splicing);GO:0036002(pre-m…	03040(Spliceosome)
160	PC-3p-86561_39	ENST00000199940	ENSG00000078018	MAP2	microtubule associated protein 2 [Source:HGNC Symbol;Acc:HGNC:6839]	83	-14.9	1	1	2	GO:0000226(microtubule cytoskeleton organization);GO:0001578(microtubule bundle formation);GO:0002162(dystroglycan binding);GO:0005198(structural molecule activity);GO:0005515(protein binding);GO:0005516(calmodulin binding);GO:0005737(cytoplasm);GO:0005829(cytosol);GO:0005856(cytoskeleton);GO:0005874(microtubule);GO:0005875(microtubule associated complex);GO:0008017(microtubule binding);GO:001563…	-
161	hsa-miR-338-5p_R-1	ENST00000200639	ENSG00000005893	LAMP2	lysosomal associated membrane protein 2 [Source:HGNC Symbol;Acc:HGNC:6501]	51	-13.45	1	1	2	GO:0000421(autophagosome membrane);GO:0005515(protein binding);GO:0005615(extracellular space);GO:0005737(cytoplasm);GO:0005764(lysosome);GO:0005765(lysosomal membrane);GO:0005768(endosome);GO:0005770(late endosome);GO:0005802(trans-Golgi network);GO:0005886(plasma membrane);GO:0006605(protein targeting);GO:0006914(autophagy);GO:0009267(cellular response to starvation);GO:0010008(endosome membran…	04140(Autophagy - animal);04142(Lysosome);04145(Phagosome);05152(Tuberculosis)
162	hsa-miR-760_R+2	ENST00000200639	ENSG00000005893	LAMP2	lysosomal associated membrane protein 2 [Source:HGNC Symbol;Acc:HGNC:6501]	56	-19.24	1	1	2	GO:0000421(autophagosome membrane);GO:0005515(protein binding);GO:0005615(extracellular space);GO:0005737(cytoplasm);GO:0005764(lysosome);GO:0005765(lysosomal membrane);GO:0005768(endosome);GO:0005770(late endosome);GO:0005802(trans-Golgi network);GO:0005886(plasma membrane);GO:0006605(protein targeting);GO:0006914(autophagy);GO:0009267(cellular response to starvation);GO:0010008(endosome membran…	04140(Autophagy - animal);04142(Lysosome);04145(Phagosome);05152(Tuberculosis)
163	hsa-miR-338-5p_R-1	ENST00000201015	ENSG00000087494	PTHLH	parathyroid hormone like hormone [Source:HGNC Symbol;Acc:HGNC:9607]	56	-12.45	1	1	2	GO:0001501(skeletal system development);GO:0002076(osteoblast development);GO:0005179(hormone activity);GO:0005515(protein binding);GO:0005576(extracellular region);GO:0005615(extracellular space);GO:0005634(nucleus);GO:0005654(nucleoplasm);GO:0005737(cytoplasm);GO:0005794(Golgi apparatus);GO:0005829(cytosol);GO:0007165(signal transduction);GO:0007189(adenylate cyclase-activating G protein-couple…	04928(Parathyroid hormone synthesis, secretion and action)
164	hsa-miR-4524a-3p	ENST00000202028	ENSG00000088367	EPB41L1	erythrocyte membrane protein band 4.1 like 1 [Source:HGNC Symbol;Acc:HGNC:3378]	74	-18.27	1	1	2	GO:0003779(actin binding);GO:0005198(structural molecule activity);GO:0005515(protein binding);GO:0005737(cytoplasm);GO:0005829(cytosol);GO:0005856(cytoskeleton);GO:0005886(plasma membrane);GO:0008092(cytoskeletal protein binding);GO:0030866(cortical actin cytoskeleton organization);GO:0031032(actomyosin structure organization)	-
165	hsa-miR-338-5p_R-1	ENST00000202677	ENSG00000188559	RALGAPA2	Ral GTPase activating protein catalytic subunit alpha 2 [Source:HGNC Symbol;Acc:HGNC:16207]	67	-11.15	1	1	2	GO:0005096(GTPase activator activity);GO:0005615(extracellular space);GO:0005634(nucleus);GO:0005737(cytoplasm);GO:0005829(cytosol);GO:0005886(plasma membrane);GO:0043547(positive regulation of GTPase activity);GO:0046982(protein heterodimerization activity);GO:0051056(regulation of small GTPase mediated signal transduction);GO:0090630(activation of GTPase activity)	-
166	hsa-miR-4524a-3p	ENST00000202831	ENSG00000089060	SLC8B1	solute carrier family 8 member B1 [Source:HGNC Symbol;Acc:HGNC:26175]	93	-13.59	1	1	2	GO:0005432(calcium:sodium antiporter activity);GO:0005739(mitochondrion);GO:0005743(mitochondrial inner membrane);GO:0005886(plasma membrane);GO:0006811(ion transport);GO:0006812(cation transport);GO:0006814(sodium ion transport);GO:0006816(calcium ion transport);GO:0006851(mitochondrial calcium ion transmembrane transport);GO:0006874(cellular calcium ion homeostasis);GO:0008324(cation transmembr…	-
167	PC-3p-56299_89	ENST00000203001	ENSG00000089195	TRMT6	tRNA methyltransferase 6 non-catalytic subunit [Source:HGNC Symbol;Acc:HGNC:20900]	85	-18.26	1	1	2	GO:0003723(RNA binding);GO:0005515(protein binding);GO:0005634(nucleus);GO:0005654(nucleoplasm);GO:0008033(tRNA processing);GO:0030488(tRNA methylation);GO:0031515(tRNA (m1A) methyltransferase complex);GO:0080009(mRNA methylation)	-
168	hsa-miR-3609_R-2	ENST00000203166	ENSG00000249115	HAUS5	HAUS augmin like complex subunit 5 [Source:HGNC Symbol;Acc:HGNC:29130]	58	-13.75	1	1	2	GO:0003674(molecular_function);GO:0005515(protein binding);GO:0005737(cytoplasm);GO:0005813(centrosome);GO:0005815(microtubule organizing center);GO:0005819(spindle);GO:0005829(cytosol);GO:0005856(cytoskeleton);GO:0005874(microtubule);GO:0007049(cell cycle);GO:0007098(centrosome cycle);GO:0051225(spindle assembly);GO:0051301(cell division);GO:0070652(HAUS complex);GO:1990498(mitotic spindle micro…	-
169	PC-3p-56299_89	ENST00000203664	ENSG00000089723	OTUB2	OTU deubiquitinase, ubiquitin aldehyde binding 2 [Source:HGNC Symbol;Acc:HGNC:20351]	62	-14.07	1	1	2	GO:0004843(cysteine-type deubiquitinase activity);GO:0005515(protein binding);GO:0005634(nucleus);GO:0006508(proteolysis);GO:0008233(peptidase activity);GO:0008234(cysteine-type peptidase activity);GO:0016579(protein deubiquitination);GO:0016787(hydrolase activity);GO:0035871(protein K11-linked deubiquitination);GO:0043130(ubiquitin binding);GO:0070536(protein K63-linked deubiquitination);GO:0071…	-
170	hsa-miR-1298-5p	ENST00000204517	ENSG00000090447	TFAP4	transcription factor AP-4 [Source:HGNC Symbol;Acc:HGNC:11745]	82	-16.5	1	1	2	GO:0000785(chromatin);GO:0000976(transcription cis-regulatory region binding);GO:0000978(RNA polymerase II cis-regulatory region sequence-specific DNA binding);GO:0000981(DNA-binding transcription factor activity, RNA polymerase II-specific);GO:0001228(DNA-binding transcription activator activity, RNA polymerase II-specific);GO:0003677(DNA binding);GO:0005515(protein binding);GO:0005634(nucleus);…	05205(Proteoglycans in cancer)
171	hsa-miR-4524a-3p	ENST00000204517	ENSG00000090447	TFAP4	transcription factor AP-4 [Source:HGNC Symbol;Acc:HGNC:11745]	86	-15.11	1	1	2	GO:0000785(chromatin);GO:0000976(transcription cis-regulatory region binding);GO:0000978(RNA polymerase II cis-regulatory region sequence-specific DNA binding);GO:0000981(DNA-binding transcription factor activity, RNA polymerase II-specific);GO:0001228(DNA-binding transcription activator activity, RNA polymerase II-specific);GO:0003677(DNA binding);GO:0005515(protein binding);GO:0005634(nucleus);…	05205(Proteoglycans in cancer)
[truncated: 38,740 more rows]

## Sheet: Table S5(DERs GO）
	ONTOLOGY	ID	Description	GeneRatio	BgRatio	pvalue	p.adjust	qvalue	geneID	Count
GO:0045109	BP	GO:0045109	intermediate filament organization	33/1351	73/18614	0	4.74e-15	4.14e-15	KRT79/KRT25/BBLN/KRT71/TCHH/KRT27/KRT4/KRT85/KRT75/KRT28/KRT31/KRT74/KRT35/KRT81/KRT73/KRT32/KRT86/KRT72/KRT83/KRT34/KRT26/KRT33B/KRT82/KRT33A/KRT38/KRT39/KRT40/KRT13/NEFL/KRT84/SHH/GFAP/KRT37	33
[truncated: 9,804 more rows]

## Sheet: Table S6(DEPs GO）
	ONTOLOGY	ID	Description	GeneRatio	BgRatio	pvalue	p.adjust	qvalue	geneID	Count
[truncated: 7,830 more rows]

[truncated: 9 more sheets: Table S7(DERs kegg）, Table S8(DEPs kegg）, Table S9(66DEPs&DERs kegg）, Table S10(up 33DEPs&DERs GO）, Table S11(up 33DEPs&DERs kegg）, Table S12(down 33DEPs&DERs GO）, Table S13(GSEA DERs ）, Table S14(GSEA GSE90594）, Table S15(GSEA DEPs ）]
